# Supplementary material for: Cryo-EM reveals the molecular basis of laminin polymerization and LN-lamininopathies
Source: Nat Commun. 2023 Jan 19;14:317. doi: 10.1038/s41467-023-36077-z (PMC9852560; doi:10.1038/s41467-023-36077-z)
Supplement: Supplementary file 6 — Source Data [file 41467_2023_36077_MOESM6_ESM.zip]

Archive with 9 entries (8 files):
- Kulczyk_Source_files_12Jan23/
- Kulczyk_Source_files_12Jan23/Kulczyk_Source_Data_Supplementary_Fig1f_1Jan23.txt
- __MACOSX/Kulczyk_Source_files_12Jan23/._Kulczyk_Source_Data_Supplementary_Fig1f_1Jan23.txt
- Kulczyk_Source_files_12Jan23/Kulczyk_Source_Data_Supplementary_Fig4a_1Jan23.txt
- __MACOSX/Kulczyk_Source_files_12Jan23/._Kulczyk_Source_Data_Supplementary_Fig4a_1Jan23.txt
- Kulczyk_Source_files_12Jan23/Kulczyk_Source_Data_Supplementary_Fig4bc_chainsABG_1Jan23.txt
- __MACOSX/Kulczyk_Source_files_12Jan23/._Kulczyk_Source_Data_Supplementary_Fig4bc_chainsABG_1Jan23.txt
- Kulczyk_Source_files_12Jan23/Kulczyk_Source_Data_Supplementary_Fig12bcdef_1Jan23.xlsx
- __MACOSX/Kulczyk_Source_files_12Jan23/._Kulczyk_Source_Data_Supplementary_Fig12bcdef_1Jan23.xlsx
