# Supplementary material for: Cryo-EM reveals the molecular basis of laminin polymerization and LN-lamininopathies
Source: Nat Commun. 2023 Jan 19;14:317. doi: 10.1038/s41467-023-36077-z (PMC9852560; doi:10.1038/s41467-023-36077-z)
Supplement: Supplementary file 6 — Source Data [file 41467_2023_36077_MOESM6_ESM.zip › Kulczyk_Source_files_12Jan23/Kulczyk_Source_Data_Supplementary_Fig1f_1Jan23.txt]

wave_number	fsc_nomask	fsc_sphericalmask	fsc_loosemask	fsc_tightmask	fsc_noisesub_true	fsc_noisesub
0.500000	1.000000	1.000000	1.000000	1.000000	nan	1.000000
1.500000	0.999760	0.999862	0.999968	0.999999	0.000000	0.999999
2.500000	0.999776	0.999908	0.999969	0.999997	-0.162162	0.999997
3.500000	0.999333	0.999764	0.999939	0.999989	-0.338235	0.999989
4.500000	0.999176	0.999600	0.999889	0.999967	-0.465789	0.999967
5.500000	0.998122	0.999237	0.999848	0.999909	-0.572464	0.999909
6.500000	0.996609	0.998669	0.999752	0.999761	-0.480620	0.999761
7.500000	0.995400	0.998095	0.999636	0.999714	-0.471507	0.999714
8.500000	0.995055	0.998030	0.999556	0.999632	-0.596179	0.999632
9.500000	0.993944	0.997597	0.999499	0.999468	-0.615371	0.999468
10.500000	0.992932	0.996958	0.999323	0.999179	-0.679464	0.999179
11.500000	0.989732	0.995436	0.998888	0.998534	-0.628568	0.998534
12.500000	0.976639	0.989959	0.997749	0.997531	-0.572410	0.997531
13.500000	0.956214	0.981647	0.995932	0.996243	-0.509797	0.996243
14.500000	0.948454	0.979265	0.994210	0.995658	-0.465913	0.995658
15.500000	0.941537	0.972737	0.990308	0.994632	-0.451547	0.994632
16.500000	0.926374	0.962833	0.982827	0.993400	-0.344252	0.993400
17.500000	0.917098	0.953630	0.975554	0.991856	-0.240517	0.991856
18.500000	0.893951	0.943665	0.968410	0.989320	-0.177020	0.989320
19.500000	0.866568	0.922496	0.955704	0.986426	-0.212311	0.986426
20.500000	0.839111	0.903735	0.942425	0.983669	-0.278736	0.983669
21.500000	0.824273	0.892637	0.930992	0.980025	-0.307468	0.980025
22.500000	0.801526	0.872400	0.913440	0.974702	-0.321672	0.974702
23.500000	0.773400	0.851402	0.894358	0.971579	-0.296170	0.971579
24.500000	0.739638	0.823296	0.871824	0.967857	-0.295973	0.967857
25.500000	0.712483	0.796330	0.852180	0.963284	-0.318272	0.963284
26.500000	0.705903	0.786493	0.831181	0.956816	-0.382941	0.956816
27.500000	0.676170	0.761684	0.808071	0.949000	-0.423629	0.949000
28.500000	0.629914	0.718061	0.771140	0.938478	-0.379404	0.938478
29.500000	0.562465	0.659492	0.716038	0.921734	-0.308344	0.921734
30.500000	0.486276	0.586400	0.656404	0.899360	-0.161781	0.899360
31.500000	0.433288	0.534855	0.605663	0.875438	0.076113	0.875438
32.500000	0.365869	0.480142	0.548774	0.846246	0.276234	0.276234
33.500000	0.342108	0.449801	0.520558	0.822577	0.411501	0.411501
34.500000	0.317638	0.421955	0.493932	0.800483	0.452690	0.452690
35.500000	0.291408	0.401830	0.491604	0.788308	0.499584	0.499584
36.500000	0.276804	0.385279	0.475002	0.765840	0.522783	0.522783
37.500000	0.268440	0.385531	0.465681	0.749149	0.511335	0.511335
38.500000	0.255711	0.368345	0.460753	0.733373	0.502492	0.502492
39.500000	0.246459	0.360285	0.464954	0.720085	0.515830	0.515830
40.500000	0.237892	0.364158	0.465617	0.708523	0.539406	0.539406
41.500000	0.225770	0.357407	0.465603	0.705118	0.564751	0.564751
42.500000	0.213312	0.347752	0.470759	0.705222	0.577971	0.577971
43.500000	0.208539	0.334809	0.468968	0.694601	0.578185	0.578185
44.500000	0.182715	0.324531	0.469344	0.679301	0.567338	0.567338
45.500000	0.183129	0.320071	0.471412	0.663512	0.558039	0.558039
46.500000	0.180599	0.319984	0.486413	0.662918	0.572351	0.572351
47.500000	0.174252	0.314808	0.483671	0.652561	0.573008	0.573008
48.500000	0.147995	0.285769	0.471517	0.645425	0.575373	0.575373
49.500000	0.119162	0.246229	0.448684	0.628111	0.566235	0.566235
50.500000	0.105661	0.247612	0.444548	0.630619	0.578831	0.578831
51.500000	0.113939	0.248417	0.460811	0.635161	0.594973	0.594973
52.500000	0.122225	0.249127	0.466083	0.634456	0.598783	0.598783
53.500000	0.100347	0.234594	0.451115	0.620282	0.583742	0.583742
54.500000	0.088849	0.208864	0.418805	0.598384	0.565882	0.565882
55.500000	0.083268	0.196344	0.409404	0.598693	0.566546	0.566546
56.500000	0.075567	0.194232	0.410779	0.600279	0.573352	0.573352
57.500000	0.078961	0.192670	0.417220	0.615310	0.585169	0.585169
58.500000	0.077073	0.184540	0.407810	0.618124	0.585749	0.585749
59.500000	0.065553	0.165799	0.401188	0.626229	0.596918	0.596918
60.500000	0.068858	0.174929	0.403195	0.635681	0.612922	0.612922
61.500000	0.064663	0.164014	0.399047	0.642544	0.626935	0.626935
62.500000	0.056909	0.157051	0.393154	0.649874	0.641795	0.641795
63.500000	0.050498	0.139241	0.362842	0.635104	0.631873	0.631873
64.500000	0.044126	0.112028	0.333258	0.615746	0.613417	0.613417
65.500000	0.034120	0.088840	0.292985	0.582156	0.576865	0.576865
66.500000	0.026052	0.079638	0.254658	0.550301	0.543338	0.543338
67.500000	0.029077	0.072981	0.230642	0.523099	0.515504	0.515504
68.500000	0.023941	0.061742	0.189714	0.503156	0.495137	0.495137
69.500000	0.013867	0.040184	0.163385	0.469296	0.460665	0.460665
70.500000	0.005426	0.023178	0.122930	0.416546	0.410562	0.410562
71.500000	0.006344	0.020393	0.086561	0.348467	0.341053	0.341053
72.500000	0.001437	0.006132	0.053838	0.286026	0.279002	0.279002
73.500000	0.006583	0.014893	0.033116	0.249133	0.253447	0.253447
74.500000	0.001157	0.004667	0.031774	0.221593	0.232689	0.232689
75.500000	-0.008407	0.001248	0.026538	0.208784	0.220737	0.220737
76.500000	-0.004652	0.002534	0.014981	0.193513	0.198370	0.198370
77.500000	0.007418	-0.001554	0.018970	0.169323	0.176314	0.176314
78.500000	0.002128	-0.001276	0.017023	0.144179	0.156745	0.156745
79.500000	0.000538	0.002268	0.004539	0.124924	0.147525	0.147525
80.500000	-0.002474	0.001506	0.001056	0.114373	0.129929	0.129929
81.500000	0.006535	-0.002242	0.004328	0.111296	0.120398	0.120398
82.500000	-0.008112	-0.006894	0.006975	0.107258	0.106791	0.106791
83.500000	-0.001266	-0.001849	0.001116	0.089823	0.088626	0.088626
84.500000	0.002758	0.005093	0.004671	0.064033	0.066101	0.066101
85.500000	0.003824	0.001352	0.008691	0.043160	0.041849	0.041849
86.500000	0.002080	-0.001737	0.003921	0.027219	0.022136	0.022136
87.500000	0.004250	0.000519	0.000578	0.017713	0.006935	0.006935
88.500000	0.002471	-0.001816	0.002122	0.008570	-0.005479	-0.005479
89.500000	-0.001118	-0.002444	-0.004910	-0.001995	-0.029353	-0.029353
90.500000	0.000119	0.005936	-0.001620	-0.004126	-0.031663	-0.031663
91.500000	0.002457	-0.001781	-0.005569	0.003402	-0.009862	-0.009862
92.500000	-0.006809	-0.003088	-0.008381	0.009260	0.008930	0.008930
93.500000	-0.001534	0.003136	0.004805	0.014163	0.026185	0.026185
94.500000	0.000295	0.003501	0.014709	0.009701	0.027139	0.027139
95.500000	-0.004658	0.005493	0.006234	0.005566	0.026202	0.026202
96.500000	-0.000623	-0.004987	0.002323	0.001079	0.021761	0.021761
97.500000	0.002573	-0.000124	0.000764	0.000223	0.018885	0.018885
98.500000	0.002915	0.001965	-0.007486	-0.000027	0.001390	0.001390
99.500000	-0.001185	-0.003349	-0.003857	-0.002258	-0.014186	-0.014186
100.500000	0.002444	-0.004582	-0.001350	-0.007743	-0.029914	-0.029914
101.500000	0.000246	-0.000586	-0.001333	-0.010216	-0.035741	-0.035741
102.500000	0.011687	0.005971	-0.003363	-0.006796	-0.037111	-0.037111
103.500000	0.000074	-0.001339	0.000181	-0.001110	-0.033150	-0.033150
104.500000	-0.003793	-0.002221	0.000273	0.006266	-0.020128	-0.020128
105.500000	0.006370	0.004942	0.008791	0.007980	-0.012030	-0.012030
106.500000	-0.006164	-0.004226	0.005971	0.011174	-0.006312	-0.006312
107.500000	-0.000557	0.002313	0.002409	0.012972	0.000625	0.000625
108.500000	0.000384	0.001485	0.001617	0.009999	0.006510	0.006510
109.500000	-0.003038	0.002066	-0.003508	0.003762	0.006010	0.006010
110.500000	-0.000380	0.003648	-0.001523	0.006725	0.015802	0.015802
111.500000	-0.003061	-0.001170	0.001881	0.007375	0.017126	0.017126
112.500000	-0.003905	-0.000609	0.000334	0.008548	0.016381	0.016381
113.500000	-0.001205	0.004336	0.000564	0.005004	0.009755	0.009755
114.500000	-0.000666	0.004162	-0.001500	-0.007624	-0.007215	-0.007215
115.500000	-0.003010	-0.000341	-0.009082	-0.009214	-0.016470	-0.016470
116.500000	0.001829	-0.000216	-0.009561	-0.010903	-0.015587	-0.015587
117.500000	0.004073	0.003102	0.002543	-0.012019	-0.010589	-0.010589
118.500000	0.003369	0.004771	0.004784	-0.001515	0.005767	0.005767
119.500000	0.000411	0.002984	-0.003717	0.002236	0.007082	0.007082
120.500000	0.001448	-0.000298	-0.001576	0.005594	0.011500	0.011500
121.500000	0.002253	0.007823	0.001139	0.010325	0.015844	0.015844
122.500000	0.000047	0.002358	-0.001851	0.013784	0.017014	0.017014
123.500000	0.003404	-0.002158	-0.006319	0.007088	0.010184	0.010184
124.500000	-0.000021	-0.000677	-0.001656	0.004122	0.003643	0.003643
125.500000	-0.003881	-0.005716	0.000862	0.006660	0.004588	0.004588
126.500000	-0.003890	-0.002230	-0.002004	0.010965	0.008428	0.008428
127.500000	0.003750	0.001991	-0.002379	0.017715	0.015845	0.015845
128.500000	-0.000337	-0.001657	-0.002507	0.018023	0.013444	0.013444
129.500000	0.000385	0.000691	-0.002250	0.018106	0.010864	0.010864
130.500000	0.002567	0.003805	0.005731	0.013727	0.010001	0.010001
131.500000	0.004414	0.001228	0.001269	0.012868	0.011820	0.011820
132.500000	0.001136	0.003360	-0.004152	0.014280	0.015854	0.015854
133.500000	-0.005166	0.002147	-0.002721	0.014766	0.014476	0.014476
134.500000	-0.003169	0.002360	0.001318	0.014606	0.007688	0.007688
135.500000	0.000443	0.000986	0.006932	0.006258	0.000558	0.000558
136.500000	-0.004185	0.000440	0.006998	-0.002573	-0.007799	-0.007799
137.500000	0.000619	0.001133	0.003516	-0.004946	-0.010089	-0.010089
138.500000	-0.000876	0.002199	0.004982	-0.005466	-0.013392	-0.013392
139.500000	0.003486	0.007024	0.003780	-0.005351	-0.015682	-0.015682
140.500000	-0.003312	-0.004997	-0.002104	-0.004298	-0.013238	-0.013238
141.500000	0.000774	-0.001063	-0.002709	-0.002516	-0.011258	-0.011258
142.500000	0.000646	-0.005598	-0.004622	-0.000207	-0.006182	-0.006182
143.500000	0.000770	0.001542	-0.000852	0.000025	-0.001220	-0.001220
144.500000	0.001922	0.002519	0.004466	-0.004056	-0.001786	-0.001786
145.500000	0.002123	-0.001302	0.003965	-0.009407	-0.007972	-0.007972
146.500000	0.000364	-0.001010	0.006006	-0.008359	-0.006919	-0.006919
147.500000	0.002386	0.004004	0.003626	-0.008575	-0.004569	-0.004569
