# Supplementary material for: Cryo-EM reveals the molecular basis of laminin polymerization and LN-lamininopathies
Source: Nat Commun. 2023 Jan 19;14:317. doi: 10.1038/s41467-023-36077-z (PMC9852560; doi:10.1038/s41467-023-36077-z)
Supplement: Supplementary file 6 — Source Data [file 41467_2023_36077_MOESM6_ESM.zip › Kulczyk_Source_files_12Jan23/Kulczyk_Source_Data_Supplementary_Fig4a_1Jan23.txt]

Unmasked
d_inv fsc
0.0304090266927 0.784542454788
0.0423979735504 0.786595877774
0.0494149669965 0.787797886317
0.0550875335123 0.788592058401
0.0596161157504 0.787599051461
0.0636518521794 0.784841390534
0.0668502353301 0.783809367792
0.0704805017657 0.780632283722
0.0733391275985 0.779124697579
0.0758656914097 0.774352154544
0.078321170283 0.772360456293
0.0807908778094 0.770838446436
0.0828797711055 0.768126831598
0.0853673442282 0.764533799074
0.0872713721993 0.760638851413
0.0891243505187 0.755411671308
0.0910586121069 0.748614069915
0.0926325679783 0.745345068203
0.0942697291159 0.739950516587
0.0960820514498 0.735253141611
0.0977748264418 0.72982894323
0.0993389516613 0.724541602739
0.100828995998 0.718516757565
0.1023218251 0.712770975342
0.103720004998 0.707620808439
0.104934367618 0.701779744336
0.106445140247 0.695472331729
0.107660427535 0.69030047997
0.108774041032 0.684326220584
0.109985550849 0.680129189967
0.111478821016 0.674579203835
0.112729151136 0.669900821787
0.113876726345 0.6641703774
0.115000037756 0.660367838171
0.116167963019 0.65581444218
0.117184458852 0.6520294821
0.118282632094 0.647205482916
0.119383358852 0.642986210401
0.12039492067 0.638005228952
0.121341590268 0.635487785351
0.122393812637 0.630996678231
0.123222509979 0.627750783643
0.124257879652 0.623783906117
0.125353980086 0.620152435495
0.126284235273 0.616327393891
0.127195427788 0.614222282271
0.128235697831 0.611858207715
0.129190827021 0.610113365388
0.130009726803 0.607577851978
0.130904949576 0.605768240931
0.131737372108 0.604775696803
0.132645274687 0.60402730293
0.133396578708 0.604342956878
0.134296276226 0.604363068174
0.135050714948 0.603277252672
0.135812319533 0.60461680923
0.136651267136 0.604212950669
0.137411578305 0.603974865487
0.138260081496 0.605393860241
0.139058893228 0.60640322123
0.139816289556 0.606379118534
0.140548132412 0.607927198119
0.141325552428 0.608898903885
0.142155375557 0.611425117876
0.142942644648 0.611372152743
0.143657044298 0.612232761108
0.144431634387 0.611993311099
0.145101682224 0.612628461903
0.14575394407 0.61330711295
0.146475731395 0.616961240874
0.147195791438 0.618673973829
0.147875032621 0.620198491796
0.148560669192 0.620080126539
0.149200954373 0.620972411557
0.149870386731 0.622111876563
0.150418672627 0.623955243366
0.151049172556 0.625237189545
0.151704184016 0.626492735615
0.152474826309 0.627146790484
0.15314855879 0.628450026586
0.153722855672 0.627332206424
0.154446732136 0.628208231777
0.155021148156 0.628878449113
0.155622514048 0.629286695746
0.156233695683 0.628565290468
0.156964799522 0.630118416021
0.157505627997 0.628962868884
0.158092191682 0.629127101445
0.15876928775 0.629111644607
0.159386476439 0.627712230516
0.16003482766 0.626949361844
0.160502124706 0.627822675539
0.161073277682 0.629427745853
0.161703444942 0.627375373349
0.162266213441 0.628101348614
0.162768478337 0.627198138435
0.163211898119 0.627089592538
0.163810834401 0.626074106598
0.16438995294 0.624090222842
0.165011606317 0.623861109736
0.165614668223 0.624092065587
0.16605899652 0.624823594314
0.166554482986 0.623591751142
0.167090668002 0.621783485318
0.1676094923 0.619907809785
0.16816783208 0.616501990316
0.168682936591 0.615724209296
0.169349973903 0.612955810082
0.169869344987 0.612944767084
0.170392087288 0.611477047067
0.170880839683 0.612036339181
0.171376708612 0.609186937583
0.171909536588 0.606682979573
0.172402082938 0.606070750356
0.172892673739 0.604710985957
0.173453567173 0.604121595961
0.173947745258 0.603983397192
0.17456820264 0.60388187505
0.174952419306 0.602703825974
0.175414147881 0.602976447219
0.175861616072 0.603983855308
0.17635920882 0.602764909526
0.176857867847 0.603311501736
0.177311477792 0.602910935509
0.17775446166 0.601951684308
0.178228711137 0.60121210611
0.178661463323 0.601567425575
0.179098730036 0.601722755468
0.179635458033 0.599604524767
0.180102386421 0.600521154453
0.180560598951 0.598981835046
0.180979754546 0.596884247425
0.181435123817 0.596899642497
0.181924892354 0.598155582224
0.18236310396 0.598156475465
0.182820495267 0.598330822969
0.183284123449 0.597404671537
0.183680102614 0.596576056784
0.184228456928 0.59584360193
0.1847185739 0.596220589443
0.18506838478 0.596020166346
0.185445586006 0.5958581684
0.185905083128 0.594741449263
0.186370107094 0.593699706828
0.186879866702 0.593977108887
0.187287643432 0.594921584366
0.187733952803 0.595190458434
0.188255337086 0.595057010856
0.188689021993 0.595083737662
0.189012890936 0.597497466932
0.189396106117 0.599147166332
0.189778244972 0.598641908933
0.190172044949 0.597946775792
0.190600821486 0.59689320525
0.191074984175 0.595925801932
0.191458014312 0.597021659761
0.191840086745 0.597127367036
0.192259844377 0.598348421207
0.192668710473 0.599249513626
0.192988105179 0.598493778838
0.193404146454 0.597320765251
0.193825124819 0.597152180436
0.19418913866 0.596466380654
0.194551835232 0.59668863029
0.194987758419 0.594718793018
0.195435268025 0.595240143997
0.195875685815 0.594411805469
0.196269414761 0.596564115192
0.196562986492 0.596943505015
0.196921845051 0.599672045283
0.1973047026 0.597989918498
0.197720407925 0.59925531708
0.198150731025 0.599345531958
0.198530353369 0.600493930898
0.19893038951 0.600664608376
0.199317498398 0.600136671542
0.199698709388 0.599843663766
0.200026914265 0.598295816328
0.200409486867 0.598207892716
0.200791838068 0.599132846178
0.201229853017 0.598172589987
0.201675264683 0.600078977121
0.202008479905 0.600025386935
0.202354301196 0.598679405852
0.202690383238 0.599131491196
0.203024862217 0.601012113499
0.203351121625 0.60048689165
0.203796540488 0.600170792687
0.204201062995 0.598983594241
0.204494568631 0.599914734487
0.204815079333 0.602105210736
0.205172463339 0.602926533873
0.205516619039 0.603961458167
0.205922708721 0.60043068677
0.2063453765 0.599731720955
0.206630926368 0.597874758607
0.206925937468 0.596132313698
0.207282296786 0.596300496794
0.207639720057 0.595137754547
0.20797140929 0.594243770199
0.208262789602 0.594625108171
0.208618782401 0.593985403743
0.208984069302 0.594182319088
0.209278291906 0.594344377331
0.20955784871 0.593694122366
0.209972415069 0.593741546373
0.210322549574 0.593342328625
0.210676881787 0.592030978073
0.211065582158 0.594620405976
0.211505446413 0.592924903397
0.211811608021 0.591364003338
0.212057878196 0.589004385113
0.212411872874 0.589783799413
0.212676566992 0.589663000065
0.212972997479 0.588552442585
0.213379561475 0.587789582204
0.213652984757 0.587277007566
0.214037032222 0.584788141129
0.214377278475 0.585472825299
0.214734539022 0.584357938158
0.215128057718 0.583694743198
0.215457343317 0.581064920322
0.215813633909 0.580931819339
0.216006737981 0.577879427751
0.216343742452 0.576800677633
0.216680183594 0.575359434056
0.21696915004 0.57284641864
0.217391703845 0.57141689689
0.217729833267 0.56994496624
0.217988160985 0.570641224217
0.218262742514 0.568418923054
0.218603306612 0.566397541206
0.218906147556 0.565861782653
0.219178654396 0.5646523472
0.219464089451 0.560109520494
0.219769235382 0.557844038593
0.220104988367 0.554186429849
0.220408155882 0.550072674383
0.220749382376 0.547648135352
0.221036362618 0.544466166478
0.221305443793 0.544329918566
0.221677830396 0.543179781376
0.22198761481 0.539050491365
0.222273045365 0.537716554013
0.222579659251 0.535109580648
0.222849394788 0.532940266673
0.223144389307 0.532920139052
0.223451662669 0.531994470044
0.223760978446 0.528446833059
0.224099100859 0.526755171384
0.224382833237 0.523649721639
0.224647729666 0.521506897495
0.224897186627 0.520611763445
0.225135906036 0.519116617212
0.225441087081 0.516279594837
0.225735371757 0.516466898806
0.226003950551 0.513887243258
0.226323008941 0.508640355862
0.226675492551 0.504920041297
0.226985032579 0.502151794968
0.227348937211 0.501603463302
0.227644030411 0.499604642901
0.227903525243 0.497102986028
0.228197374852 0.495413579039
0.228599204647 0.493200722544
0.228862560619 0.491962094846
0.229134256896 0.487535807692
0.229369745468 0.48752926945
0.229639136978 0.483653122401
0.229887944721 0.481069048743
0.230156146813 0.476525188539
0.230451853075 0.474805559305
0.23078670663 0.469381964151
0.231043502045 0.468556523461
0.231341089954 0.46343699509
0.231607728263 0.46230495547
0.231932326299 0.46199731648
0.232221013086 0.458744480459
0.232525326743 0.457283273269
0.232799322162 0.456127332691
0.233041923233 0.452530764532
0.233295400035 0.451076864399
0.23359865909 0.446207863585
0.233857591291 0.443073377972
0.234151481648 0.439899288678
0.234342271707 0.434755808084
0.234544766098 0.431521161713
0.23482333822 0.428949628454
0.235202241068 0.427721018806
0.235442588757 0.42580270821
0.235701060087 0.42121006402
0.23594236431 0.417116374039
0.236253714246 0.413569858417
0.236554750032 0.410093570227
0.236789414591 0.406829152693
0.237012955794 0.404387361871
0.237283382063 0.401769489532
0.237548204018 0.400946755813
0.237850323534 0.39700010655
0.23814852966 0.394180896054
0.238408021077 0.391098228406
0.238661576343 0.388448429936
0.238896796334 0.38640668717
0.239094992823 0.384529903674
0.23938906523 0.37962314606
0.239710962157 0.376601317533
0.239979027769 0.372208449243
0.240224880885 0.370073510018
0.240467321035 0.365228365388
0.24069124332 0.35942037585
0.240956466352 0.357705070672
0.24118691003 0.355062427926
0.241439134529 0.353528158869
0.241735591065 0.34952820189
0.241947831945 0.344775833262
0.242160791109 0.34104896282
0.242482073044 0.336988298642
0.242806540744 0.33083636443
0.243104415621 0.32782827077
0.24337053243 0.321847017486
0.243633186519 0.317940839647
0.243874626084 0.31161556658
0.244135489966 0.309092573734
0.244369573873 0.304146278563
0.24465849081 0.301351535559
0.24487214924 0.296494241201
0.245116513984 0.292088902651
0.245340234615 0.288833832112
0.245550199332 0.281390719362
0.245819698086 0.275533439199
0.246095756051 0.270591348714
0.246439722573 0.266654576787
0.246704013923 0.264946425867
0.246935961615 0.261629492582
0.247143576998 0.256562939538
0.24736750438 0.253695922027
0.247570955898 0.248151112557
0.247747594671 0.244453362246
0.24801908104 0.242112775695
0.248253836153 0.240636868406
0.248487342447 0.23659795517
0.248756057941 0.232945277629
0.248995329822 0.229038174345
0.249202174788 0.230931224601
0.249478140037 0.227453589058
0.249732264403 0.229361212734
0.250017064686 0.229150626439
0.250278602064 0.223773701652
0.250516154265 0.218369105656
0.250739822907 0.215814029935
0.251005631257 0.214304282147
0.251180776545 0.210662319133
0.251392914467 0.208182019728
0.251598459651 0.203324906039
0.251819992285 0.200358816037
0.251998855471 0.196265453217
0.25222786346 0.190497038333
0.252511010131 0.188246282552
0.252774615475 0.186566719749
0.253004362277 0.185471581807
0.25321662122 0.18461589402
0.253491272202 0.179012267632
0.253724844236 0.175924170362
0.253987661316 0.174995014164
0.254244483828 0.171366445066
0.254494169114 0.170590300273
0.254710132487 0.167653998598
0.254902152185 0.165817024921
0.255110289065 0.161840170459
0.255380660997 0.159028210813
0.255612293436 0.158600466554
0.255852124592 0.157958021937
0.256056247983 0.156926012099
0.256282162431 0.157124269659
0.2564950451 0.153272661065
0.256718955145 0.152676303748
0.257002320066 0.150712637695
0.257258979775 0.1462778818
0.257447892915 0.145248530998
0.257679002066 0.146360571377
0.257909113542 0.145324944791
0.258101055749 0.145587691457
0.258310339198 0.142641776633
0.258519897455 0.143766438599
0.258770010049 0.140821672202
0.259004777057 0.141590471728
0.259211136072 0.142960345673
0.259456964757 0.140865083863
0.259737894557 0.14054667623
0.260005942277 0.140085364027
0.26019390418 0.138927045639
0.260448973649 0.140040134855
0.260646875707 0.138874395741
0.260849667745 0.138357377365
0.261063508961 0.137466067491
0.261311711297 0.13745475124
0.261511667505 0.134586691662
0.261754570238 0.134478603704
0.261977764957 0.132764074186
0.262138191966 0.131996585137
0.262332483606 0.131460538726
0.262563476853 0.131471280825
0.262786269744 0.130565623306
0.26298119378 0.128344822078
0.26323872972 0.124570054074
0.263404548738 0.124215059105
0.263599755569 0.122303739551
0.263863560894 0.123184182072
0.264090604898 0.120156139587
0.264312137404 0.120058460106
0.264544860058 0.119164041027
0.264776438619 0.117577117857
0.264963739209 0.118161041626
0.265174536228 0.11391641291
0.265381220244 0.112291391306
0.265554031805 0.10995467042
0.265722033356 0.10779037796
0.265906493892 0.105735513307
0.266143315897 0.106469334577
0.266357490385 0.103534308279
0.26657065302 0.102530611761
0.266743894888 0.101917128968
0.266965933401 0.104295967053
0.267175116799 0.103066489107
0.267391266387 0.101620056833
0.26762980682 0.100887078878
0.267797894924 0.100970160479
0.26802537508 0.100314916113
0.268218672602 0.0985368037608
0.268484290294 0.09943518406
0.26874464368 0.100034079643
0.268956134524 0.0988743659889
0.269144504093 0.0980096227222
0.269326219453 0.0955298096568
0.269521910648 0.0951558769433
0.269736166325 0.0934577687396
0.26995350717 0.0917165297204
0.270167269334 0.0915745480842
0.27043657438 0.092317038844
0.2706162589 0.0934218783385
0.270784604997 0.0926691226038
0.27099350997 0.0959071382005
0.271198759277 0.0944459554607
0.271419407262 0.0936419545283
0.271603279014 0.0908681533548
0.271771267525 0.0918590513964
0.271995743901 0.0904505238521
0.272219056066 0.0871265467173
0.272448988235 0.0880442062058
0.272691018315 0.0897535834133
0.272864116816 0.0897004997558
0.273036867805 0.0886142840142
0.27323251123 0.0871858220995
0.273435708386 0.0833778385012
0.273623950356 0.0846013962792
0.27381965663 0.0842951409603
0.273977923494 0.0878128679363
0.274194721522 0.0902361938771
0.274442049774 0.0888927913288
0.274629173378 0.0914085844007
0.274828316565 0.0897174936204
0.275053416443 0.0897597550748
0.275249619526 0.0913553608199
0.275465503105 0.090247013042
0.275622307288 0.0890066916091
0.275804431615 0.0892463238086
0.276015662815 0.0880315151827
0.276273783322 0.0864448974046
0.276480924847 0.0868433302915
0.276658035556 0.087038602627
0.276889597325 0.0904444433721
0.277058478305 0.091505895877
0.277239989818 0.08958853341
0.277384672941 0.0878981614142
0.277565491521 0.0869026640417
0.277772578714 0.0868703972777
0.277975650151 0.0862085657801
0.278194429469 0.0883901266891
0.278405991251 0.0908173220502
0.278598565483 0.0937304858082
0.278772214292 0.0921268901028
0.278972196653 0.0941513894983
0.279206236783 0.0923425927093
0.279368166296 0.0933263083421
0.279524783434 0.0917116206895
0.279718045099 0.094309807205
0.279901816731 0.0944658089157
0.280057593129 0.0927809111804
0.280228822477 0.0970842478408
0.280387058857 0.0975895168444
0.280585400835 0.0966047908591
0.280764678111 0.0972029010604
0.281011731241 0.0957237231805
0.281209520656 0.0947233200437
0.281388761678 0.0939720927715
0.281567932875 0.0914987657233
0.281767864185 0.0910851385045
0.281949902581 0.0917895163085
0.282117924688 0.0907920193633
0.282335144763 0.0913205012615
0.282539240342 0.0919376417224
0.28269330419 0.0915420720669
0.282865837829 0.092507688809
0.283043534539 0.0909495637389
0.283204436469 0.0933332686978
0.283396696362 0.0950359648719
0.283609627706 0.0937884420168
0.283781413209 0.0947801295657
0.283982606183 0.0928289104459
0.284209568849 0.0931500945452
0.284441055628 0.0927537057922
0.284638207574 0.0938144070784
0.284813914708 0.0915186924416
0.28493716219 0.0881359488162
0.285120287776 0.089252426218
0.285354308732 0.0886316107771
0.285559234334 0.0880067016054
0.285741834378 0.0870447775634
0.285932156785 0.0890252563703
0.286155705166 0.0883820398206
0.286353684363 0.0895587777465
0.286547313066 0.0897180095251
0.286725793206 0.0896758272051
0.286906659966 0.0889108375841
0.287040403967 0.0864903725227
0.287231574774 0.0855094695336
0.287402497804 0.0842551789078
0.287548512285 0.0804152335468
0.287708973779 0.0792544590465
0.287904518547 0.0777709932345
0.288112013749 0.0781834284564
0.288258120985 0.0747856133903
0.288463526183 0.074824208211
0.288637244019 0.0734280412857
0.288780489249 0.0745250454144
0.288946143884 0.0721002694561
0.289107692639 0.0720093511135
0.289327836196 0.0736692882889
0.289548854594 0.0743542318673
0.289738572118 0.0730841453388
0.289931087683 0.0714646733986
0.290050142395 0.069111183664
0.290196352535 0.0687195474897
0.290405361798 0.0680351830647
0.290623670489 0.0675579177854
0.290832981914 0.0675073590064
0.291045999 0.0671976368614
0.291218731148 0.0650774805249
0.291381656337 0.0642833801726
0.291559963008 0.062348578789
0.291722823962 0.0589867543837
0.291875798791 0.0594141030264
0.292098355876 0.0567576842678
0.292279253978 0.0563922613352
0.292433011835 0.0578947872336
0.292561789195 0.054811653263
0.292683195654 0.0527847500632
0.292883625384 0.0505407604927
0.293070429685 0.0490712373438
0.293261303444 0.049063126757
0.293454270076 0.0457772573591
0.293604843957 0.045214354498
0.293747791926 0.0407538197066
0.293919281758 0.0390988749038
0.294113220708 0.040613326454
0.294263948666 0.0405696557841
0.294404476729 0.0385976841355
0.294582246302 0.0358677009632
0.294760221539 0.0352830775582
0.294927089108 0.0342005488387
0.295099506956 0.0341385237485
0.295304170623 0.0306490867211
0.295523757283 0.0277567645995
0.295700634574 0.0278220729371
0.295878751088 0.027235181353
0.296012717075 0.0269175769958
0.296160913098 0.0279406016261
0.296317015589 0.0308858550301
0.296481606114 0.0275145680771
0.296635657742 0.029100989742
0.29681488533 0.0283021280187
0.296972914979 0.0297342285252
0.297133993531 0.0254960386431
0.297338577245 0.0246376724772
0.297498136799 0.0242962797722
0.297653102717 0.0243769256462
0.297830821279 0.0240133272768
0.298015243885 0.0241758850745
0.298181165652 0.0252209439604
0.298365308991 0.0222940365848
0.298561368551 0.0220087324701
0.298719310027 0.0202919241564
0.298875574233 0.0197811710382
0.299025851309 0.017928542527
0.299223462894 0.0175244943056
0.299416476684 0.0160406409112
0.299553625737 0.015756664654
0.299733342559 0.0175319006333
0.299912065077 0.0181223313218
0.300070554116 0.0187029836752
0.30025976508 0.0180749686537
0.30039731747 0.018648959303
0.300532137166 0.0188656272608
0.30068217936 0.0170761094788
0.300839333376 0.0165089593956
0.301012188518 0.0150187730445
0.301177977793 0.013502291697
0.30134339913 0.0135429709548
0.301554520767 0.0105800388575
0.301781435497 0.0110166864109
0.301983100968 0.00971181161579
0.302199023552 0.0099752019629
0.30233320026 0.00615841178771
0.302464070274 0.00623023283303
0.302638591743 0.00582220701226
0.302769804235 0.00454352657494
0.302928261745 0.00315977191226
0.303077974152 0.00328831402713
0.303244991441 0.00283775870182
0.30340003914 -2.02851966091e-05
0.303551502453 -0.00236527392746
0.303714156787 -0.00189866704034
0.303864212959 -0.00122688164133
0.303987377759 -0.00236108161613
0.304155906211 -0.00491270523637
0.304372471501 -0.00560523764056
0.304540249266 -0.00356037346989
0.304711032224 -0.00680622112578
0.304857194203 -0.00497995362222
0.305026820471 -0.00514892050701
0.305208200137 -0.00646090214746
0.305379081279 -0.00700100783399
0.30552791798 -0.0056585651514
0.30568630887 -0.00600655358796
0.305854282248 -0.00484594250235
0.306008910139 -0.00836403712812
0.306130460561 -0.00670129010133
0.306232316437 -0.00805659438916
0.306398808469 -0.00965223467083
0.306555878335 -0.00968718592215
0.306756808495 -0.00976252545925
0.306912023375 -0.00938664957712
0.307068355498 -0.00809902104484
0.307232818188 -0.0104697149298
0.307428344588 -0.0107271379368
0.307564755092 -0.0132199651909
0.307732802503 -0.0137527315684
0.307879945088 -0.0154203736163
0.308048038285 -0.0161527386475
0.308202241685 -0.017082972575
0.308382923963 -0.0157964555317
0.3085206612 -0.0157495452785
0.308651604542 -0.0161130941085
0.308799837785 -0.0137113818394
0.308960852521 -0.0135453268378
0.309149892683 -0.0150848646182
0.309294502482 -0.0131409701808
0.309450043693 -0.0114851136133
0.309582470558 -0.0128293017476
0.309724148456 -0.0133863638564
0.309839854763 -0.0149821872364
0.309981873103 -0.0162159044263
0.310143833274 -0.0153691158893
0.310318197901 -0.0152902956334
0.310496700036 -0.0159386101292
0.310687889424 -0.0172503220452
0.31087558138 -0.0173435770672
0.311025988756 -0.0152518954929
0.311153697871 -0.0150508514429
0.311283574805 -0.0141409151168
0.311436385563 -0.0113333909347
0.31155568431 -0.00950951879833
0.311699032931 -0.00597026993915
0.31186423847 -0.00422002568939
0.312017588069 -0.00261729192228
0.312156682411 -0.00215549215131
0.312319529701 0.000495366996909
0.31252312656 0.00197541561463
0.312684293195 -0.000738802470408
0.312871914875 0.00261095761562
0.313079146877 0.00503669797386
0.313228671409 0.00638247044075
0.313381484639 0.00544608045637
0.313537040957 0.00569682232129
0.31368481353 0.00733806822865
0.313827614658 0.0077929949229
0.31395450424 0.0101156460228
0.314087784912 0.0120721843346
0.314258190282 0.0107023905601
0.314381068656 0.0116543639042
0.314520598638 0.0126991122934
0.314673792075 0.0135449030826
0.314824406685 0.0132872056581
0.314963078732 0.0140125072613
0.315138221316 0.0172801617155
0.315254138409 0.0177681178943
0.315393631007 0.0203056999496
0.31553659377 0.0219345249937
0.315707049819 0.0218659351504
0.315841639328 0.0213228302978
0.315992228318 0.0220758582419
0.316165020673 0.0239738056097
0.316301413099 0.0233474757458
0.31644563903 0.0235519657844
0.316620167553 0.0248215393556
0.316785670703 0.0249225059234
0.316914130578 0.0229292243591
0.317088036252 0.0237540551815
0.317225473928 0.0228060362942
0.317398689699 0.0240433433687
0.317560375933 0.022285104009
0.317723980335 0.0239342110815
0.317922550616 0.023756854198
0.318070417713 0.0256788932492
0.31821581555 0.0254588943726
0.318350378143 0.0252810615463
0.318512708957 0.0261304140757
0.318671607906 0.0255577954857
0.318831046795 0.0237719226994
0.318979787494 0.0239926214708
0.319119924595 0.0238580662964
0.319263889102 0.0236832502071
0.31942314452 0.0224713055243
0.319563196196 0.0202746009585
0.319719307661 0.0184930120352
0.319835207458 0.0196126149082
0.319968965354 0.01871468083
0.320118671439 0.0177093229681
0.320243676975 0.0180112194144
0.320376237261 0.0159129358581
0.320503259498 0.0147804917453
0.320638731596 0.0155053228661
0.320794842223 0.0128742143536
0.320936327583 0.0134369405924
0.321110279007 0.0126536587821
0.321245315904 0.0117457697891
0.321397651467 0.0129707809482
0.321527337125 0.00975353761954
0.321659297216 0.0114165836743
0.321830002189 0.0132936442842
0.321961818185 0.0116126214313
0.322095501187 0.00992884857089
0.322220084401 0.00791097518514
0.322351984687 0.00660002654256
0.322457632854 0.0044292584468
0.32257484288 0.00461647551999
0.322754392815 0.00690338317159
0.322908130789 0.00629278119912
0.323051081622 0.00710514436969
0.32317641636 0.00799952756961
0.32336871413 0.00946756635703
0.32354186584 0.00718972164401
0.323668822045 0.00537496331662
0.323787740445 0.00711396353151
0.323933127015 0.0062127648346
0.324060113384 0.00664882085326
0.324223246547 0.00757980915292
0.324406885472 0.00800974925852
0.324534664324 0.00819728676768
0.324669517038 0.00898956583653
0.324780801502 0.00809061379513
0.324927507146 0.00901445765649
0.325069378112 0.0098896499594
0.325201763537 0.0103907106254
0.325319356005 0.0133295289611
0.325456324026 0.0139398698166
0.325598313983 0.0137408518934
0.325762543307 0.012708192339
0.325906313997 0.0130566242139
0.326057660898 0.0136967004453
0.326225527095 0.012677552412
0.326391261709 0.0123557863799
0.32654536707 0.0124953643249
0.326681334376 0.0104100193023
0.326813151483 0.00999514378696
0.326981760563 0.0115755895181
0.32713249109 0.0164700049801
0.32726787146 0.0165614247938
0.327402140152 0.0158177965641
0.327556341246 0.0189286305487
0.327678926539 0.0186767404296
0.327848833794 0.0198571926863
0.327962529147 0.0194106597158
0.328084731832 0.0185715513467
0.328215218019 0.0195437012636
0.328387921893 0.0198254816072
0.328492002017 0.0220476060296
0.3285917855 0.0208514890127
0.328692592538 0.0212030556469
0.328845751809 0.0237785982626
0.329006709192 0.0218312054917
0.32914437106 0.0216524335549
0.329258311143 0.019788329334
0.329405226983 0.0218615188632
0.329547444155 0.0217790440575
0.329679100736 0.0197905825222
0.329845609782 0.0197540975429
0.329979281314 0.0194313403922
0.330117109756 0.0189945000641
0.330238685067 0.018128922397
0.330387794536 0.0182065301435
0.330565512846 0.0153383658033
0.330725726717 0.0138241378636
0.330891124569 0.00975099676424
0.331015479751 0.00896174016643
0.331156809209 0.00824690073673
0.331260776497 0.00740907000584
0.331386829403 0.00721218769645
0.331502187537 0.00509484777295
0.331644044443 0.00501195123187
0.331784360327 0.00541733129387
0.331938115574 0.00432585071396
0.332062883238 0.00287085709072
0.332181312229 -0.000891194274272
0.332284612817 -0.00123451589185
0.332429946033 -0.00315343620539
0.332530806898 -0.00509071687486
0.332680127079 -0.00882192030986
0.33281452003 -0.0101642620442
0.333033358938 -0.0083744177904
0.333210790933 -0.00947471692755
0.333352205009 -0.0114116579359
0.333509998378 -0.0102411987484
0.333636389139 -0.0103946526466
0.333756966652 -0.0105591145515
0.33390444523 -0.0101543835742
0.334050195882 -0.00880290040227
0.334189733332 -0.00855008245897
0.334325576884 -0.0103574900533
0.334483493521 -0.00848941806647
0.334621317078 -0.00963143168459
0.334725788269 -0.0101876867105
0.334829249963 -0.00784483071959
0.334944946281 -0.00711168296613
0.335106755684 -0.00654855999369
0.335221631619 -0.00731749508786
0.335335645004 -0.00850433645682
0.335465436757 -0.010010852752
0.33560922709 -0.00931512826388
0.335727453265 -0.0104461711482
0.335859097135 -0.0136905820257
0.336021181948 -0.013189223708
0.336131426183 -0.0123599943558
0.336276531775 -0.0101228690101
0.336401390582 -0.00887827989234
0.336512372371 -0.00503667054767
0.336633976332 -0.005094319142
0.336777352342 -0.00572555273728
0.336873171114 -0.00448226726718
0.337001978947 -0.00281674791064
0.337141258179 -0.00168325723933
0.337242816472 0.000309532764954
0.337349794044 8.32615037551e-05
0.337492764067 0.00488732280257
0.337642139356 0.00418760182643
0.337786803915 0.0049731552356
0.337914157879 0.0069704899121
0.338050086348 0.00976781213414
0.338152943434 0.0099612106103
0.338273197424 0.0106598409386
0.338381898444 0.0114634783625
0.338540110679 0.0120931793616
0.338687848035 0.0133515294728
0.338810123782 0.0161560900234
0.338921281528 0.0179402849106
0.339040684598 0.0164237569147
0.339189698068 0.0159292821894
0.33931253639 0.0169111641964
0.339448584538 0.0186188587714
0.339586571917 0.018571817627
0.339723157493 0.0198820262949
0.339862608273 0.0206938777077
0.340013235879 0.0230098305273
0.340161340636 0.0216431360331
0.340278350465 0.0228240004257
0.340380011379 0.0250456513464
0.340517736637 0.0256244942653
0.340653393843 0.021990736557
0.340805457354 0.0219072071829
0.340938017134 0.0236269767204
0.341114364117 0.0234700364389
0.341243047555 0.0237647315716
0.341352092417 0.0208307050502
0.341475644812 0.0208640809051
0.341603988502 0.0213101462218
0.341755601394 0.0207568774009
0.341889792659 0.0209123382425
0.342016769926 0.0205329988744
0.342149149494 0.0208933235976
0.34227983076 0.0194167260177
0.342394518794 0.0177058303977
0.342524117056 0.0182708488884
0.342646818432 0.0171435911016
0.342762797487 0.0158210055283
0.3429041059 0.0134647477742
0.343013291179 0.0120782260514
0.343097722902 0.0118661192721
0.343224688071 0.00970739602433
0.343358773469 0.00819131861585
0.34350773508 0.00692672386117
0.343614190288 0.00423681110753
0.343768708908 0.00346732515886
0.343889614805 0.0029264587277
0.343998193507 -0.000549684307482
0.344125275547 0.00120538570712
0.344257784721 -0.00117261923561
0.34440046496 -0.00305569854475
0.344538555366 -0.0015148979887
0.344656912217 -0.00329072254423
0.344779131431 -0.00502585976934
0.344895386082 -0.0064083090142
0.345007375995 -0.00672410200097
0.345108392197 -0.00633108745113
0.345256386752 -0.00900538376796
0.345431563809 -0.00647030656294
0.345548727742 -0.00844927672734
0.345662417014 -0.00799977239567
0.345778065413 -0.00880995989455
0.34590063731 -0.00797771707646
0.346030698856 -0.00913568028204
0.34613876803 -0.00946159110173
0.346260948788 -0.00968240045956
0.346423047117 -0.00927028630295
0.346538376081 -0.0115434605817
0.346642097438 -0.0135407915054
0.346785147059 -0.0148435983514
0.346933096896 -0.0146176206195
0.347071386016 -0.0154722677424
0.347185603336 -0.0161346596278
0.347300606743 -0.0166798500134
0.347445476625 -0.0191619060587
0.347552520036 -0.017779070197
0.347673129072 -0.0172621058078
0.347792747998 -0.0203612751932
0.347909147526 -0.0208395961267
0.348057750016 -0.0227545808743
0.348184084326 -0.0227056549175
0.348328581378 -0.0215241373798
0.348477115306 -0.0194993609062
0.348599031985 -0.0192379979599
0.348745276992 -0.0187281611097
0.348870794379 -0.0169365480184
0.348990737372 -0.0177038168758
0.349112942914 -0.0179353472692
0.349218602071 -0.018587568106
0.349348892698 -0.0181658502708
0.349449312791 -0.0188581119228
0.349558669268 -0.0160633394517
0.349664076486 -0.0134293783656
0.349795358954 -0.0112374382489
0.349928457072 -0.0131580609385
0.350058004947 -0.0123642381009
0.350165035978 -0.0135063005335
0.350290169443 -0.010096085156
0.350426478856 -0.00922665627463
0.350547593194 -0.00710268695608
0.350652283332 -0.00476803685612
0.350752033804 -0.00492741256189
0.350872727527 -0.00630896046722
0.350982437774 -0.00754524571962
0.351119419427 -0.00688343477993
0.351216916959 -0.00513846317964
0.351329223329 -0.00409804810377
0.351469377782 -0.00539657040142
0.351582599029 -0.0053345238184
0.351689618515 -0.00689716357442
0.351835643281 -0.00480001899588
0.351944466565 -0.0048287120735
0.352050880212 -0.00504872682929
0.352143721794 -0.00416208561667
0.352250257487 -0.00418592039283
0.352377693894 -0.00362652172321
0.352486742363 -0.00169001633852
0.352599852249 -0.00234537947043
0.352692408078 0.000340055095356
0.352823520926 0.00136414200136
0.352957535438 0.00176795804845
0.353090898481 0.00302533004004
0.353248907404 0.00456848235992
0.353403601215 0.00559659802934
0.353530654354 0.00408189477457
0.353668548934 0.00555027435187
0.353785804698 0.00776704771523
0.353908960808 0.00701717513946
0.354024382134 0.00505868189913
0.354146196647 0.00572714614361
0.354228953353 0.00764806499621
0.354343447166 0.00852778702905
0.354492786918 0.00609877437663
0.354608784371 0.00712249915976
0.354695042172 0.00371104289991
0.354816302213 0.00147211733956
0.354930021644 0.00194397822213
0.355041461332 0.00168784727008
0.355142801389 0.00349131520573
0.355265389137 0.00464030883159
0.355390424338 0.00409582352596
0.355503043011 0.00529141925054
0.355614968795 0.00608042813113
0.355762646411 0.00661297475367
0.355905112793 0.00740342928584
0.356035346859 0.00792005380977
0.35614435921 0.00741393561056
0.356259173228 0.00649396363108
0.356392028801 0.00896702965864
0.356507411591 0.00769655322673
0.356640441971 0.0112146026663
0.356750287186 0.0124465126428
0.35685772835 0.00967919909202
0.356946978969 0.0113269387293
0.357061536517 0.0128748020822
0.357164692907 0.0138408346099
0.357279548513 0.0120182570824
0.357416609034 0.013319304061
0.357558145878 0.013644191282
0.357676070817 0.0135099945856
0.357792372335 0.0117868650471
0.357906010343 0.0110447362008
0.358025406069 0.00997043963205
0.35814087868 0.00751937328794
0.358276884454 0.00860266313212
0.358388380748 0.00875936267654
0.358544505266 0.00756589627828
0.358666055659 0.00700912023577
0.358754470019 0.00599459072473
0.358857995137 0.00662734312012
0.358968175684 0.006487446563
0.359083748809 0.00628347367038
0.359212903998 0.00499489317333
0.359342649581 0.00460948333792
0.359441405716 0.0037496228089
0.359538296747 0.00479173615238
0.359663554501 0.00315463635084
0.35978221452 0.00221635760803
0.359886197776 0.00318464802504
0.359992465793 0.00260576610871
0.360108918852 0.00272962773839
0.360235790871 0.00366104027124
0.360379149692 0.00429254484383
0.360493392289 0.00269253597794
0.36061879214 0.00146206636424
0.360750814834 0.0023070058049
0.360890830824 0.00184975425601
0.360972397011 0.000606171806932
0.361067184283 0.00205067136994
0.361180381133 0.000582941969016
0.361301539645 0.000341183508623
0.361407097034 0.00218555793452
0.361503894513 0.000591603749073
0.361632964472 0.002059102777
0.361782242816 0.000609873679321
0.361907173557 0.00402291798448
0.362017843484 0.00560588534884
0.362130789992 0.00523807057925
0.362249046657 0.00600572740148
0.362360659327 0.00641423078178
0.362470181669 0.00384085437328
0.362604885957 0.000459236034415
0.362734024205 0.000537825423991
0.362842771988 0.00266915430955
0.362950879742 0.00220027951209
0.363048269129 0.00258014940204
0.363157571457 0.000249405977805
0.363265331055 -0.00020453089539
0.363379006388 0.000491408349437
0.363480281331 -8.12431903361e-05
0.363596511665 -0.000674604158841
0.363734651243 -0.00314526565111
0.363835192564 -0.00222625006611
0.363931501778 -0.00132548630755
0.364054994651 -0.00374596136454
0.364168472069 -0.00415481030458
0.364264401343 -0.00454690975032
0.364354612057 -0.00412467384748
0.364475991125 -0.00689057761312
0.364587175886 -0.00811413082334
0.364698474373 -0.00685690406523
0.364805990692 -0.00534951839815
0.364907675347 -0.0077613437894
0.365027640436 -0.00866586016245
0.365134241657 -0.00997317313735
0.365249434733 -0.00978014732355
0.365353851632 -0.0100051862164
0.365487374575 -0.0110090648397
0.365603428874 -0.0108025593225
0.365707464303 -0.01003352882
0.365851113857 -0.011278041396
0.365974364248 -0.0121568776578
0.366078769743 -0.0120078670378
0.366159704383 -0.0106064025327
0.366261957488 -0.0116866162387
0.366385302839 -0.00881110026756
0.366509463319 -0.00681200549617
0.366620769029 -0.00639994765614
0.366730099248 -0.0060821608114
0.366843993309 -0.00611479798942
0.3669335679 -0.00445984011815
0.367033576535 -0.00375309580797
0.367165855837 -0.00616755839233
0.367246435482 -0.00546933654965
0.367341058424 -0.00859697008323
0.367467851855 -0.0114494180603
0.367577567589 -0.0121513117792
0.367694285721 -0.0139295129166
0.367795124607 -0.0122914305238
0.367901175533 -0.013732728454
0.368020770313 -0.0112059137981
0.368126820802 -0.0131462329323
0.368229176706 -0.0129219929858
0.368351017823 -0.0126720847217
0.368496462002 -0.0119211714818
0.368608718674 -0.012851717195
0.368705429148 -0.0134282695831
0.368801891705 -0.0115819089563
0.368935466684 -0.0132484120945
0.369046946447 -0.012688289875
0.369170374843 -0.0127811905901
0.369295550836 -0.0108045021242
0.369395212114 -0.0135626853238
0.369502800181 -0.0122034291787
0.369610789991 -0.0105464835255
0.36972622641 -0.0111707245073
0.369834610881 -0.012216889421
0.369941432158 -0.0128337519036
0.370048875033 -0.0109136107794
0.370150167328 -0.0084636485509
0.37027249679 -0.00884217870925
0.370365227318 -0.00803734566015
0.370455761652 -0.00703789821489
0.370559434923 -0.00632561518972
0.370668038475 -0.00285781683893
0.370783356584 -0.00129375782036
0.370892137618 -0.00138684549376
0.371014457474 0.00129382700646
0.37111344066 0.00266292474607
0.371201622807 0.00245847670715
0.371311488368 0.00642935707927
0.371452965205 0.00756290837041
0.371579853823 0.00730878681199
0.371705842236 0.00734739487837
0.371802398777 0.00919322591782
0.371915533796 0.0104711303802
0.372030339471 0.0101324881802
0.372129447386 0.0103095034461
0.372230672282 0.0136925191458
0.372310793209 0.0139909796365
0.372423133073 0.0143904648299
0.372524358663 0.0145746498298
0.372617689683 0.0141838891268
0.372702581771 0.0161829602904
0.372821065191 0.0149982283747
0.372918679281 0.0158200629596
0.373037759218 0.0145947334046
0.373144953979 0.0129391740139
0.373253748238 0.0137075937892
0.373379197535 0.0136046506517
0.373513054748 0.0131281951355
0.373612253304 0.0160508196395
0.373700373121 0.0179615773956
0.373801509115 0.0170403909956
0.373930474008 0.0155375703361
0.374065368221 0.0167183249142
0.374164136908 0.0163340735614
0.374251305491 0.0172950903522
0.374354100492 0.0165783701737
0.374482678916 0.0178377311752
0.374587328247 0.0168906200535
0.374684637151 0.0146775543148
0.374760799941 0.0146340277366
0.374896468342 0.0135941765718
0.37502831977 0.0120145704024
0.375144053446 0.0121706405341
0.375250427914 0.0112357505758
0.375374920655 0.0118023183204
0.375469939501 0.0116291248589
0.37557704374 0.0134861674579
0.375719553624 0.0127842627235
0.375854153636 0.0131469867419
0.375962008954 0.0111546040826
0.376087314212 0.0104411635543
0.376182992707 0.0111981059658
0.376286450702 0.0107833182448
0.376443638947 0.0104212602778
0.376558389644 0.0125611030274
0.376632060146 0.0120597935869
0.376741564101 0.0111275692782
0.37684753176 0.0119162437342
0.37695421709 0.013945373708
0.377068893898 0.0125289046921
0.377138150097 0.00924338442196
0.377228321967 0.00613335931773
0.377334213421 0.00388002882474
0.37743075627 0.00220416868206
0.377530523503 0.00161085587907
0.377621638427 -0.000978873287438
0.377692605641 -0.00243874957862
0.377793110356 -0.00284460301011
0.377898166574 -0.00507890587774
0.377986330299 -0.00831452224816
0.378102554637 -0.0104460485633
0.37819596018 -0.0119906476209
0.378277677027 -0.0126545568941
0.378383434517 -0.0114446354449
0.3784833598 -0.0129460112213
0.378568820858 -0.0131715335618
0.378677410285 -0.0139090536808
0.37879505841 -0.0131251529158
0.378880903966 -0.0139068197775
0.378967814379 -0.0133006473439
0.379078798535 -0.0141874766783
0.379207602863 -0.012228479395
0.379333118873 -0.0139628818487
0.37943957615 -0.0129782113222
0.379555114433 -0.0142792058063
0.379642161503 -0.0160488470248
0.379751307871 -0.017930163867
0.379865878688 -0.0194423942246
0.379960519904 -0.0185656230579
0.380071993558 -0.0207864803824
0.380175025686 -0.0177058647973
0.380254822827 -0.0162323724512
0.380345443903 -0.0158605269704
0.380440162003 -0.015833252201
0.380582932785 -0.0150226474646
0.380702187892 -0.0133807309217
0.38078261477 -0.0123927379347
0.380890278063 -0.0116281389906
0.380999575672 -0.00915248142835
0.381106127725 -0.00682875232893
0.381198116972 -0.00482409921661
0.381260716577 -0.00323545780494
0.381368512913 -0.00386967471712
0.381476505351 -0.00319903801927
0.381580230212 -0.00167616851157
0.3816787086 -0.00280140456091
0.381795725997 -0.00291573846774
0.381911070154 -0.00200493943093
0.382062964167 -0.0044788653234
0.382191624357 -0.00410190713254
0.3822974082 -0.00407922037948
0.382388829294 -0.00527594428783
0.382474898675 -0.00484417899946
0.382565486918 -0.00418826847834
0.382652876949 -0.00283845057683
0.382767253625 -0.00214947673703
0.382869731281 -0.00219410053459
0.382947722646 -0.00278812872301
0.383045624413 -0.00098095547153
0.383150115103 -0.000551707119912
0.383288850792 -0.000210827807006
0.383409417844 -0.00225483993654
0.383507041875 -0.00249322744317
0.383606556781 -0.00182579279651
0.383710881272 -0.000142152480346
0.383811838807 -0.000642258983145
0.383904486953 0.000699545175992
0.383977289562 -0.00110170294393
0.384066465613 -0.000406079336753
0.384200666004 7.01421245491e-05
0.384287295713 0.000331035860452
0.384391403676 0.00372672610686
0.384493312886 0.00357275123013
0.384586252847 0.00494844855727
0.384700607118 0.00525500875691
0.384813354194 0.00452348749262
0.384898301272 0.0046023053494
0.384998070644 0.00567029114735
0.385115411209 0.0041677438234
0.385208843839 0.00473131646328
0.38531454845 0.00380636048005
0.385400433448 0.00561195964665
0.385512824989 0.00533358483043
0.385599336546 0.00578070989421
0.385667152968 0.00670161255364
0.385783819663 0.00588730443346
0.385879738164 0.0067783940433
0.385976568084 0.00694346344179
0.386101067468 0.00865763582454
0.386207420461 0.00748826298922
0.386286691521 0.00661009521837
0.386412063759 0.00712003679117
0.386491582503 0.00594993966595
0.38656327658 0.00540205053746
0.386665435587 0.00645939137886
0.386767448601 0.00582869871466
0.386866443447 0.00354030119529
0.386955333291 0.00453181125278
0.387073672653 0.00276636633172
0.387195705121 0.000343900332734
0.387325179526 -0.000495438183469
0.387427465773 0.0005175367239
0.387533333158 0.00279846091893
0.3876080252 0.00302043553106
0.387692598543 0.00320219951858
0.387792478446 0.00220628974499
0.387875617375 0.00167967589317
0.387976640746 0.00236795030761
0.388070854505 -1.20700378542e-05
0.388169593044 -0.00226885070913
0.388290437287 -0.000191796379193
0.388400899022 0.00108632730378
0.38849709619 0.00220130462725
0.388580478415 0.00477105526721
0.388673599728 0.00350447105732
0.388793316083 0.00447772779386
0.388905744504 0.00458971076173
0.389031635538 0.00480924133754
0.389124414967 0.00600466196211
0.389213356659 0.00867987448292
0.389309900154 0.00847730782291
0.389417993962 0.00851077343815
0.389515089655 0.0075241570196
0.389609571931 0.00885136407972
0.389744074911 0.00634962801712
0.389848249559 0.0104047734831
0.389937949994 0.0104421236589
0.390033256176 0.0126868417985
0.390138113228 0.0150582741288
0.390236435528 0.0135568411261
0.39032664035 0.0151152056226
0.390461632899 0.015540280355
0.390568777989 0.0149550492689
0.390688188959 0.0142642608701
0.390768039325 0.0159595145556
0.390860907803 0.0154493349362
0.390968099558 0.0164899789948
0.391071909121 0.0169797475152
0.391197461684 0.0171232096591
0.391302421529 0.0184847250335
0.391375859685 0.0176995527028
0.391455989964 0.0158744159566
0.391529167983 0.0130344558599
0.391647769095 0.0116802186808
0.391756759924 0.0118063953086
0.391877950545 0.0109590434484
0.391965543561 0.0128318894105
0.392060739468 0.0126809332686
0.392128994405 0.0113239884996
0.39221632052 0.0121028519656
0.392316271444 0.0124233432385
0.392400684848 0.012312658552
0.392496517378 0.0144506858663
0.392597110026 0.0123062396601
0.392691955875 0.0126394764439
0.392802205571 0.0113578599299
0.392891449018 0.0103185061476
0.392973517817 0.00810411992403
0.393055888225 0.00868061856289
0.393155254172 0.00681136919692
0.393252183232 0.00698317283507
0.393329707865 0.00768737737464
0.393414079557 0.00865581802867
0.39350118532 0.0103407390485
0.3936113472 0.0114557520431
0.393720434314 0.00958973098001
0.393785345743 0.0100170867894
0.393880718075 0.00969032906807
0.393975933152 0.0122556134599
0.394072638373 0.0128723096962
0.394191508718 0.0104564774668
0.394294288214 0.00939117551263
0.39438446247 0.00664592692945
0.394495969857 0.00474420917698
0.394585353178 0.00446595554278
0.394672950904 0.00329354535849
0.39476247602 0.00202225877413
0.39484627015 0.000175463169021
0.394957489485 -0.00333862690315
0.395045533743 -0.00510319520286
0.39513222369 -0.00490035903435
0.39521605724 -0.00651200663546
0.395315891578 -0.00903195084064
0.395402555161 -0.00963659260046
0.39547931388 -0.00918239767998
0.395568855362 -0.00982136036379
0.395665076017 -0.0130312472588
0.395771679542 -0.0138483385709
0.395903922254 -0.0145079805391
0.39599368205 -0.0155170481231
0.396091954079 -0.0159941668869
0.396189384581 -0.0167405223815
0.396286202835 -0.0159294979115
0.396388654088 -0.0143957076182
0.396484038597 -0.0150735312303
0.396558192618 -0.0139404550877
0.396651805064 -0.0167102553307
0.396759571661 -0.0159582764193
0.39685084091 -0.017180958366
0.396935997009 -0.0184137661451
0.397021299358 -0.017404342663
0.397144296978 -0.0160222060825
0.397244717767 -0.0179443391151
0.39735696284 -0.0185893253466
0.39744830988 -0.0173218472524
0.39756100878 -0.018290543874
0.397680324374 -0.0178453309373
0.397793437148 -0.0162178152573
0.397896897723 -0.0150530722091
0.397982317221 -0.0129154838852
0.398091727583 -0.00871152885518
0.3981811217 -0.0104806104743
0.398269478026 -0.00937024504179
0.398353750821 -0.00874313712346
0.398474413095 -0.00768840770326
0.398545071807 -0.00733688176924
0.398614742296 -0.00623475763655
0.398731189845 -0.00522304228119
0.39882233649 -0.0053407100228
0.398913743464 -0.00567119525988
0.399013421261 -0.00702391953625
0.399090292944 -0.00676215323447
0.399166978411 -0.00881233888615
0.399255852855 -0.00938541838347
0.399351225968 -0.0112453041126
0.399442696522 -0.00841570469599
0.399511646804 -0.00972729551819
0.399605544661 -0.00578103501959
0.399711823132 -0.00522817993559
0.399811038442 -0.00411155985993
0.39988734536 -0.000936266043084
0.399995650064 -0.00111059253535
0.40010024225 -0.00142647905042
0.400192418965 -0.00262861556005
0.400324138766 -0.000825035653895
0.400413016287 -0.000685866254338
0.400513294596 -0.00155512519823
0.400599047162 -0.00218658991006
0.40068805016 -0.0033744280553
0.40076899427 -0.00232031089608
0.400848254256 -0.00398505350517
0.400927852269 -0.00281086074061
0.401002601424 -0.00302634462547
0.401100270607 -0.00124501691826
0.401167279294 -0.00177158178308
0.401242850131 -0.0024865336772
0.401338477412 -0.000548176099584
0.40142446242 -0.00298368389961
0.401520761587 -0.00245454284904
0.401617068085 -0.000492198095558
0.401727693945 0.0015921370655
0.401810070245 0.00228490271216
0.401923359952 0.00284800291021
0.402022999281 0.00338872029986
0.402108511638 0.00470476067574
0.402195099157 0.00340871591687
0.402278092149 0.00220479638962
0.402412296994 0.0022409672104
0.402521063292 0.00209428968578
0.402639269897 0.0017959879945
0.402718824672 0.0051675756806
0.402830680216 0.00411940851187
0.402929118814 0.00452435995608
0.403021186055 0.00581478538566
0.403119847213 0.00401151422358
0.403219022781 0.00285662608675
0.40330976857 0.0052239249148
0.403382244892 0.00522701968438
0.403487227935 0.0044039399348
0.403576045565 0.00224977783213
0.403668721802 0.00104639465226
0.403727821955 0.000964394197112
0.403816208339 0.00109080598956
0.40390396349 0.000661689656097
0.403969840214 0.00174562349204
0.404065507354 -0.000471713407321
0.404172133146 -0.00144952373766
0.404292578049 -0.000650230322903
0.404391376866 0.001243680493
0.404477919525 0.00150881396439
0.404576182092 0.00355297865452
0.404718167585 0.00284874783718
0.404801157613 0.0040951354781
0.404890804334 0.00373709539248
0.404982172775 0.00533163516057
0.40509543079 0.0042346862449
0.405178446643 0.00488825468344
0.405276058286 0.00755793476937
0.405375141042 0.00650873460285
0.405466024082 0.00447280340274
0.405559933314 0.00428836817385
0.405645677742 0.00233476779899
0.405735732042 0.00359396912859
0.405807432789 0.00233937473078
0.405903005902 0.00054481561956
0.406001745132 0.00108345109109
0.406073579286 0.00043399062851
0.406126453449 0.00244170337465
0.406216332442 0.0011312257537
0.406344321831 0.00082464762086
0.406435563632 -4.48043428332e-05
0.40652978183 -0.00139888223494
0.406603873989 -0.00298210919034
0.406694368575 -0.000607978540917
0.406776356833 -0.000315426091115
0.406867267578 0.000423407410743
0.406967908818 0.00256856314366
0.407052618682 0.00369336949272
0.40712541147 0.00659751040892
0.407206620035 0.00450422652374
0.40729879852 0.00376917437552
0.407385556969 0.00205943062831
0.407483917385 0.00460981367782
0.407592287084 0.00431533128573
0.407702608205 0.00139140245251
0.407777406831 -0.000581600666766
0.40785878854 -0.00120004611952
0.407970296098 -0.00277677816818
0.408055037454 -0.00300169319314
0.408135178355 -0.000563653209967
0.408231188139 -0.00146305758028
0.408298588863 -0.00160932484708
0.408396312766 -0.000970603424183
0.408495088283 0.00178031236011
0.40859819822 0.00438359913074
0.40868128352 0.00634499361276
0.40875288891 0.00686244238368
0.408848748746 0.00761599634835
0.408939310073 0.00595998293632
0.409013842512 0.00499068737388
0.409088689875 0.00383672226515
0.409167153888 0.00152751108603
0.409256838151 0.0011934913119
0.409332567087 -0.00138510838027
0.409406054477 -0.00119943271899
0.409480404007 -0.00254667415633
0.40956804768 -0.00258074538679
0.409672414841 -0.000726115484864
0.409776257975 -0.00168465160521
0.409852758485 -0.00264119442384
0.40995776024 -0.00530115123028
0.410034370482 -0.00635553769351
0.410128642458 -0.00687944810305
0.410229703916 -0.00593367808929
0.410317193381 -0.00684505389081
0.410396771456 -0.00552345366135
0.410469909899 -0.00353586536635
0.410565133785 -0.0057933479526
0.410663575202 -0.00466038965937
0.410747811076 -0.00450675335582
0.410834545045 -0.00648274882908
0.410911463174 -0.0084529487601
0.41101069388 -0.00960174851585
0.411109465236 -0.0105497771754
0.411194824224 -0.0123987001552
0.411274770789 -0.0125494713081
0.411375656012 -0.0127475800948
0.411491302242 -0.0122598916148
0.411595228164 -0.0109970348529
0.4116893971 -0.00819896944574
0.411787762886 -0.00744490716812
0.411873122835 -0.00904743772571
0.411967306027 -0.00916249574092
0.412055987159 -0.0096496415772
0.412159929502 -0.0102825879648
0.412250933503 -0.0108139863475
0.412352627785 -0.0112400743278
0.41242978371 -0.0128116977644
0.412516311624 -0.0117843090117
0.41259113752 -0.0122847093258
0.412684338384 -0.0123860041833
0.412782347144 -0.0125554414663
0.41287858858 -0.0130243951528
0.412965081096 -0.0122623920253
0.413025480742 -0.0108250885088
0.413099451092 -0.011107238771
0.413183360854 -0.00824800481359
0.413261506818 -0.00842351013152
0.413331910089 -0.00680151596304
0.413429014899 -0.00744334937881
0.413518866722 -0.00761871082796
0.413598244236 -0.00886971876445
0.413677848796 -0.0101087696905
0.413767378947 -0.0108535211002
0.413847764791 -0.011061225886
0.41394879791 -0.0127282099361
0.414038315796 -0.0130695566306
0.414140311939 -0.0130448834626
0.414217513211 -0.0121647087019
0.414275085296 -0.0112228945865
0.414357627185 -0.00884776459852
0.414458654154 -0.00881944403175
0.414544396365 -0.00509118245835
0.414644390538 -0.00588063327441
0.414731260495 -0.00379200998979
0.414809266702 -0.00232975371706
0.414896795037 0.00140645187355
0.414970896616 0.00118368379217
0.415080531905 -0.00211733952836
0.415168759421 -0.00120862896831
0.415258058137 -0.00119810518046
0.415351178282 0.00121245004849
0.415439500681 0.00258312356152
0.415529574776 0.00708243549683
0.415626313947 0.00790197008256
0.415726680283 0.0101353176981
0.415819306921 0.0103286877411
0.415882598979 0.0117004831227
0.415959895045 0.0133095263367
0.416032963251 0.0115453493698
0.41612779365 0.0123358899581
0.416219322249 0.0140294212205
0.416312259604 0.014946824341
0.41638711139 0.0143349621693
0.416475404799 0.0135547743885
0.416574612102 0.0165040106755
0.416679778206 0.0159935128948
0.416767868235 0.017074561195
0.416852037903 0.0168407189052
0.416950191954 0.0195793728032
0.417030801739 0.0178582407164
0.417121134307 0.0188125526945
0.417200518877 0.0198330782676
0.417295343119 0.0191156545364
0.417396803934 0.0191752581035
0.417474989351 0.0200433193227
0.417558807408 0.0199086204423
0.417623789976 0.0199462614702
0.417702355894 0.0195026345627
0.417773844763 0.0203113631663
0.417869773154 0.0202486940198
0.417970132687 0.0215559205597
0.418058961936 0.0209143188818
0.418147530182 0.0195223050558
0.41825970271 0.0195310621189
0.418348650369 0.0191063194358
0.418419854784 0.0187562162267
0.418510521751 0.0170360988871
0.418584147539 0.0165809929891
0.418666563457 0.0166660090651
0.418750616991 0.0170051043554
0.41883681909 0.0170881939708
0.418939445642 0.017817810156
0.419027283419 0.0163849297837
0.419119526478 0.0150040761588
0.419218822316 0.0142929452622
0.41929824741 0.0143915441383
0.41937992297 0.0126218097851
0.419465892434 0.0111462754179
0.419540266188 0.0102428100566
0.419627939521 0.00805463672008
0.419710284174 0.00779817613236
0.419803606679 0.00556816336946
0.419884866123 0.00334185647516
0.419982911077 0.00492610166237
0.420078047798 0.00486841241879
0.420152896642 0.00389690833487
0.420254239743 0.00556931680588
0.420341351334 0.00543468803577
0.420421683996 0.00532286433249
0.420501696582 0.00441087840743
0.42057691059 0.00309723873328
0.420660114062 0.00357554283932
0.420754381382 0.00642892526631
0.420846467126 0.00645642176318
0.420920347788 0.00571570943566
0.420998015626 0.00564717302757
0.421085959718 0.00291528073872
0.421151036172 0.000862782712829
0.421210853914 -0.00100461888558
0.421274661392 -0.00158111924858
0.421365840668 -0.00233803602713
0.421460785405 -0.000846993939097
0.421541308679 -0.000170270327648
0.421604570154 -0.000742193829818
0.421678869133 -0.0027193089432
0.421757983796 -0.0018484190013
0.421852153355 -0.0021515626579
0.421967773911 -0.00416138280585
0.422063580877 -0.00747095188813
0.42214710507 -0.00989457355799
0.422208277068 -0.0107475344554
0.422278200358 -0.0112565824936
0.422382763324 -0.0109528167671
0.422471721367 -0.0100596783307
0.42257501139 -0.0100548715881
0.422658888028 -0.0109326906524
0.422743406165 -0.00920906585564
0.422830261349 -0.00752356122721
0.422920919419 -0.0110147407095
0.423007748875 -0.0122055768625
0.42308306965 -0.0113395660512
0.423176104042 -0.0103097487529
0.423252193413 -0.0105729550578
0.423332592674 -0.00963004108825
0.423394402256 -0.011917170552
0.423449095675 -0.0108921813604
0.423535057059 -0.0140058930378
0.42362531289 -0.014675262564
0.423722916418 -0.0144414109978
0.42379252893 -0.0130536266837
0.423849599507 -0.0111952459511
0.423968522523 -0.00878415557767
0.424076922688 -0.00762362825533
0.424160183597 -0.0093034102103
0.424225598116 -0.00953527404422
0.424297394189 -0.00838975287575
0.42441022895 -0.00797316926881
0.424516747272 -0.00883089237322
0.424601883933 -0.00825075736641
0.424670942339 -0.0101814665232
0.424742708151 -0.00929304426092
0.424838485353 -0.0110214812707
0.424931065773 -0.0107294808338
0.424980605815 -0.0105995793219
0.425047933087 -0.00892255837242
0.42514231683 -0.0094174564698
0.425226295279 -0.00811963941226
0.425313192466 -0.00788356177969
0.4253897567 -0.0063676085668
0.425476607571 -0.00737472494793
0.425553934099 -0.00590494398084
0.425633467422 -0.00519788786507
0.425719078026 -0.00521393387532
0.425791753618 -0.00329144024778
0.425867078893 -0.00237769082084
0.425952290291 -0.00430188800164
0.426042418566 -0.00334658242468
0.426137673473 -0.0031039287005
0.426228020371 -0.00394396972651
0.426315997583 -0.00398836552855
0.426389004933 -0.00431437287792
0.426476626844 -0.00548728525653
0.426543271327 -0.00454808969553
0.42662100902 -0.00337651303178
0.426709087378 -0.00271046011377
0.426781184976 -0.00240834111779
0.42688363514 -0.00217825193147
0.426953513217 -0.00192420988769
0.427014323096 -0.00199167485679
0.427092098121 -0.00137628396032
0.427194986228 -0.0004701466709
0.427278090928 0.000373073317229
0.427375103822 -0.00150207139771
0.427446789356 -0.00251226433563
0.427516253206 -0.00081615570242
0.427584478482 -0.0014602384597
0.427691185701 -0.00305093906571
0.427769986382 -0.00304093362466
0.427845660079 -0.00292668279181
0.427936741511 -0.00412171429651
0.428046244515 -0.00436512258408
0.428124925553 -0.00311107276574
0.428196550309 -0.000381588764886
0.428272544598 0.000912406300778
0.428359101433 0.000722640932142
0.428425580576 0.000980173684317
0.42850751464 0.000252463185316
0.428619372369 -0.00264472789502
0.428712580385 -0.00291059955178
0.428769268621 -0.00688828199984
0.428848448636 -0.00674784568312
0.428916384698 -0.00623458052919
0.428982987 -0.00759567997873
0.429040912127 -0.00963114866948
0.429104376782 -0.011774223094
0.429176496237 -0.0122375554574
0.429263727629 -0.0146582010156
0.429358208614 -0.0122061513375
0.429455775175 -0.0126321006243
0.429543886306 -0.0126130723844
0.429663958915 -0.0141381640921
0.429757960839 -0.0119339377227
0.429847039779 -0.015591375935
0.429935292666 -0.0139174898504
0.430011989849 -0.014497711125
0.43008015144 -0.0136232596291
0.43013966717 -0.0142362432097
0.430222000864 -0.0179354660204
0.430319396314 -0.0169423108379
0.430401476507 -0.0158864454632
0.430469942119 -0.0125054270973
0.43054990936 -0.0121162110611
0.430638510162 -0.0126414391994
0.430720427536 -0.0108198197017
0.430794640488 -0.0116609883822
0.430877865439 -0.0108283959499
0.430955981704 -0.00912663893166
0.431039096406 -0.00997765399973
0.431130122201 -0.0110893013233
0.431197359874 -0.00773027815415
0.431269278416 -0.00529285884533
0.431365339128 -0.00397394766577
0.431455587571 -0.00295490096737
0.431534449422 -0.00324007194676
0.43160259255 -0.00218634362873
0.431672767292 -0.00167418828527
0.431751182686 -0.00204619770101
0.431831231642 -0.00308136104152
0.431902184945 -0.00216282764156
0.43200280257 -0.000453757832783
0.432082536564 0.000129852054128
0.432171413864 0.000270735442911
0.432237058949 -0.001091489537
0.432314307736 -0.00170775939726
0.43240146713 -0.000985420743391
0.432491527011 0.00131039242382
0.432572916568 -0.00020718928149
0.432681857745 6.20743971935e-06
0.432772505907 0.0032111325494
0.432846860113 0.00117531064148
0.432931900189 0.00203682694088
0.433022791863 0.00334692130091
0.433112790192 0.00464905813658
0.433196392665 0.00389151385424
0.433286427583 0.00512136298207
0.433345364642 0.00520988321255
0.43342630902 0.00500436568166
0.433519629657 0.00362714784368
0.433605863934 0.00487006630812
0.433686589505 0.00549473793761
0.433769502077 0.00655333732696
0.433858227151 0.00875775198088
0.433962508794 0.00981220669253
0.434034774584 0.00934938464863
0.434102565307 0.0090838426507
0.434186166721 0.0119499533885
0.434283896569 0.0130002816112
0.434357212845 0.0120273170528
0.434438973362 0.0123571038762
0.434519896943 0.0162670887617
0.434594178089 0.0163108895854
0.434652552358 0.0167536774131
0.434725303992 0.0168251656504
0.434787822046 0.0145891427346
0.434859488879 0.0121130076898
0.434944039706 0.0121213466183
0.43501320568 0.0125279930645
0.435073213579 0.0120392918882
0.435150439669 0.0129181279657
0.435231995851 0.0130659841477
0.435296566235 0.0141207069451
0.435393804015 0.0111415343255
0.435485254412 0.00639698426424
0.435551917189 0.00554545187671
0.43561333659 0.0052205199911
0.435693288383 0.00483977994812
0.435773232325 0.00695439783924
0.435849855438 0.00584039648824
0.43591957626 0.00317362493095
0.435996135192 0.00347003380302
0.436048524373 0.00425976157735
0.436113551285 0.00408074845113
0.436197346407 0.00594794499443
0.436276738011 0.00460356876117
0.436370427993 0.00483761756631
0.436458715294 0.00379410443292
0.43654762376 0.00178911786348
0.436617919552 0.00110470080836
0.436685745554 0.00255078548482
0.436772160533 0.00471028664303
0.436843912367 0.00795743553551
0.436922243667 0.0051495892897
0.43700687306 0.00528575515439
0.437075717631 0.00631122283647
0.437156764968 0.00534172226481
0.437231790794 0.00548913351905
0.437319262738 0.00335194073574
0.437401385946 0.00329536702619
0.437465734831 0.00184991598316
0.437532974547 0.00198558502524
0.437598277508 -0.000706578904454
0.437670927009 0.00358484379696
0.437748762231 0.00399318735553
0.43781475941 0.00342733265478
0.437910817571 0.00143312659735
0.43800816449 0.00146315866173
0.438085484198 0.000655934053879
0.438150974628 0.00237628608074
0.438259530029 0.00439920205419
0.438338213879 0.00412937391373
0.438432804947 0.00469317967028
0.438528026808 0.0049102464022
0.438618213753 0.00366301415077
0.438697037101 0.00478392726848
0.438790130471 0.00474577993547
0.438861248541 0.00459518386991
0.438934702564 0.00516065872736
0.439035652805 0.00507879621575
0.43911541683 0.00592597611634
0.43919499402 0.00518285484723
0.439270265814 0.00139487746197
0.439320500809 0.00139781881376
0.439401369094 -0.000960721142263
0.439476145399 -0.00209387543818
0.439569222286 -0.00402131425984
0.439634288929 -0.00492108652455
0.43969447459 -0.00609078213183
0.439781172189 -0.00613152698962
0.439861662075 -0.00433058677599
0.439927980857 -0.00503139245125
0.440005903641 -0.00293125983796
0.440082881372 -0.00407935251479
0.440159511598 -0.00501859261941
0.440248788519 -0.00487625610167
0.440339736375 -0.00325829473721
0.440444869552 -0.00242664171526
0.440522228404 -0.00149645799533
0.440601806682 -0.00103420473771
0.440671605759 -0.000387540905219
0.440734877201 -0.00457127397076
0.440809934994 -0.00470895525112
0.44088377624 -0.00212785090734
0.44094883034 -0.00414313217878
0.441018166034 -0.00235916569823
0.441083833934 -0.000278245399347
0.441157971382 -0.000751668920426
0.441227569911 -0.000367462117701
0.441279045485 0.00113855097469
0.441351365073 0.00291686835967
0.441439884681 0.00204891124948
0.441530314204 0.00316768747306
0.441603056315 0.00332817720336
0.441673494403 -0.000205696580055
0.441749259053 0.00267900871618
0.441830797714 0.00412548090892
0.441901857612 0.00449516241954
0.441973208928 0.0024866996137
0.442031848505 0.00107487507819
0.442102722746 0.0038634725601
0.4421939973 0.00388246239057
0.442265021317 0.000525888906361
0.442341688341 0.000394888476293
0.442422326704 0.000675670340629
0.442499389579 -0.000278757116098
0.442563231953 0.00150793122034
0.442634932629 0.00345893010735
0.442698338264 0.0055290711411
0.442765932013 0.00711211762275
0.442845580747 0.00863002253545
0.442916595621 0.00987031860848
0.44301810954 0.0103660262949
0.443097442798 0.00778882771883
0.44316060007 0.00960621948063
0.443249615494 0.0122477154071
0.44334070393 0.0135295861059
0.443417961111 0.0170699232453
0.443489474456 0.0165566309252
0.443576598078 0.0151183562614
0.44365044635 0.0162426107425
0.44373368821 0.0174737921637
0.44380728493 0.0178668801838
0.44388984463 0.016758684913
0.443962738693 0.0176588856176
0.444037597621 0.0139355583966
0.444130605963 0.0126707983964
0.444210216303 0.0123489019859
0.444295165218 0.00990983762688
0.444366211952 0.0102914284991
0.444437581605 0.0117247083101
0.444511268032 0.0127501624667
0.444579458974 0.0124506831211
0.444661198935 0.0130000985503
0.444731393 0.0154372528785
0.44480468536 0.0154601275522
0.444889207658 0.0136543992459
0.444963079832 0.0144861861359
0.445041482364 0.0150418466989
0.445133070912 0.0154790213619
0.445214933427 0.0166445455287
0.445280619978 0.0161562493645
0.445366772846 0.0177379405046
0.445446032475 0.0219438946338
0.445519013592 0.0205102202776
0.445583864907 0.0207406788421
0.445658258167 0.0199363600644
0.445745475412 0.0192446499819
0.445832876084 0.0201319488106
0.445910242213 0.0211370447459
0.445971808712 0.0187073849159
0.446056352303 0.0198915981401
0.446139544379 0.021555487155
0.44620154958 0.0192009368967
0.446273808771 0.0170740355607
0.446351271887 0.0189077200509
0.446443014287 0.0179651895122
0.446521579206 0.0134711449115
0.44661492247 0.0143379753153
0.446696107414 0.01335833777
0.44676171767 0.0116299760744
0.446831488593 0.0103219557409
0.446909290737 0.00889470613594
0.446975480135 0.0115674463638
0.447048683496 0.00918166664972
0.447125611958 0.00879952426757
0.447176009004 0.0088982424858
0.447253979034 0.0104564555301
0.447325849343 0.0089329882867
0.447388095113 0.010532365661
0.44746743806 0.00826126175844
0.447542474917 0.00781982681649
0.447626467794 0.00734387818355
0.447706649256 0.00628339620245
0.447773163036 0.00384542252065
0.447845829603 0.00384027544557
0.447929974495 0.00324942205267
0.448019199174 0.00205224817836
0.448093232255 0.00109189369357
0.448175476097 -0.0019900383524
0.448248821203 -0.00223814130636
0.448339991587 -0.0020276274912
0.448433073904 0.00086328838272
0.448500251593 0.0030025466964
0.448575224436 0.00114429471455
0.448647535558 0.00356969453296
0.448706522346 0.00310405464731
0.448780114481 0.00257817632967
0.448876089637 0.00237767896992
0.448960547698 -5.46491210439e-05
0.449029515373 -0.00225355587379
0.449091308937 -0.00186156327528
0.449182523583 -0.00218455635382
0.449267902768 -0.0044920456362
0.449341836028 -0.00549079272426
0.449401642748 -0.00442163698827
0.449463454592 -0.00649668637701
0.449520730221 -0.00758156674524
0.449595672415 -0.00833761734662
0.449671121761 -0.00833913147648
0.449730084332 -0.00672229397247
0.449792466509 -0.00935761527559
0.449855799761 -0.0106334836983
0.44992539051 -0.0118735177138
0.450011040796 -0.0142563690341
0.450090712971 -0.0122570459594
0.450154398337 -0.0099216949902
0.450219466984 -0.0112673707549
0.45029653896 -0.0110049204705
0.450383690172 -0.0137539156655
0.450471958376 -0.0145048325971
0.450563503621 -0.0157577288759
0.450638287502 -0.0187723368691
0.450697510105 -0.0194816525705
0.450772167859 -0.0191538753336
0.450859344645 -0.0202607115162
0.450910615537 -0.0189629355923
0.450985090968 -0.0187637038152
0.451060773772 -0.0210407312797
0.451142287129 -0.0215539374563
0.451208802298 -0.0235120161
0.451278846088 -0.0235223111918
0.451338416779 -0.0244592289605
0.451403634805 -0.0261217596859
0.45149121821 -0.0237209646358
0.451558286374 -0.0239385352664
0.451627023864 -0.0224409752686
0.451691952069 -0.022405645997
0.451758025133 -0.0235710573667
0.451818352084 -0.0197942699215
0.451901785792 -0.0186071347383
0.451970870696 -0.0172499748352
0.452033582625 -0.0152921486306
0.452114056213 -0.0163094667398
0.452179872636 -0.016323143785
0.452275529814 -0.0173810633179
0.452351387569 -0.0178540164961
0.452435392059 -0.0150938905775
0.452510218078 -0.0157680318041
0.452579792847 -0.0146592973141
0.452656610476 -0.0148463168991
0.452732483898 -0.0148011533728
0.452794127443 -0.0127228692515
0.45284787598 -0.0137855759085
0.452919106552 -0.0140141307883
0.452988305114 -0.014144198754
0.453063518811 -0.0157867146155
0.453139057228 -0.0108162013985
0.453212652564 -0.0093281884094
0.453283842338 -0.00889902124901
0.453369638162 -0.00945155617924
0.453438490762 -0.00840088801303
0.453519179724 -0.0125627900645
0.453579773059 -0.0120426841307
0.453658008815 -0.0117779086726
0.453742225217 -0.0111121112959
0.45380972388 -0.0111131798419
0.45388508784 -0.00930520393942
0.453947760829 -0.00862298234737
0.454020704337 -0.00926148866529
0.454100068608 -0.00858121126103
0.454176649653 -0.00875149174294
0.454252854417 -0.00808594990521
0.454344533517 -0.00661826732197
0.454414071922 -0.00580095741006
0.454480788819 -0.00433239479377
0.454552939755 -0.00191104745365
0.454627317956 -0.000799705578655
0.454714457749 -0.000567693603974
0.454790529706 0.000504451921198
0.45486670218 0.00139205947986
0.454941094712 0.00364398912762
0.455004492276 0.00403747002028
0.455073137928 0.00474032609346
0.455160563043 0.00443015694947
0.455229102837 0.00795480167741
0.455300024816 0.00813361171055
0.455361527751 0.00866803550476
0.455435368537 0.00905451877492
0.455528737368 0.009701161159
0.455609870312 0.0114942055144
0.455661454329 0.0108540402813
0.455733298344 0.0105989930012
0.455822072418 0.00846445307393
0.455902635913 0.00575544075385
0.455961259968 0.00531207065431
0.456020122567 0.00497796511373
0.456082345264 0.00215303182475
0.456149595974 0.000679501176773
0.456227242052 0.000123160602899
0.456317875373 0.00172186276514
0.456384512428 0.00219516382863
0.45643562977 0.00238926612942
0.456505943201 0.00224822462834
0.456580068361 0.00437753620321
0.456647058711 0.00336902702515
0.456724382094 0.00417206033591
0.456809571298 0.00268303038658
0.456883439249 0.00300168082932
0.456951879555 0.00323703868135
0.457033134984 0.00112111927857
0.457098102191 -0.00245180957027
0.457146291634 -0.00153625489326
0.457216032905 -0.00111572080658
0.457290893175 0.000699756365576
0.45733672293 0.0027952767483
0.457405339516 -0.000675446517606
0.457486389581 -0.00294054550038
0.457557725655 -0.00194339198406
0.457622891223 -0.00112057781812
0.457690848322 0.00058062996453
0.457759340906 0.00163598360177
0.457839833126 0.00201028198804
0.457917975024 0.00350877695647
0.457995766789 0.0018395300273
0.458057319003 0.00161865468587
0.45811986879 0.00252257934682
0.458198128011 0.00418127993186
0.458279526972 0.00537138226309
0.458357502507 0.00252485299154
0.458427916815 -0.000352056584919
0.458497704228 0.00121684539682
0.458557140799 0.00047561910752
0.458621069963 0.00189979830572
0.458703672516 0.00269724440901
0.458761527778 -9.19548307578e-05
0.458811659593 -0.001956961672
0.458890832102 -0.00295263019199
0.458971686315 -0.000556634737534
0.459050239951 0.00138352220726
0.459119036214 0.000614114162044
0.459184009772 -0.000258023542179
0.459257787991 -0.000556729174164
0.459320761719 -0.000851702259967
0.459396399203 -0.000138168233723
0.459463970356 0.000409967645072
0.459535404755 0.0025799233622
0.459597892659 0.00269910599966
0.459657718854 0.000468974034748
0.459735585039 -0.000479634289844
0.459796988158 -0.00326903307366
0.459853478959 -0.000972044882217
0.459941662697 -0.000998715061684
0.460020909666 -0.00151456073346
0.46010700095 -0.000433045978732
0.460194831508 -0.00250791532186
0.460258928504 -0.00377260150492
0.460341017576 -0.00483789349164
0.460415844722 -0.00654400211585
0.460504475569 -0.00630018611244
0.460590255374 -0.0073127066357
0.46067493389 -0.00731950295755
0.460762245778 -0.00915793632218
0.460839039327 -0.00402993257895
0.460896460809 -0.00537897207818
0.460972091646 -0.00282159643325
0.461035569434 -0.00162683341782
0.461138155835 -0.00213243421795
0.461222453423 -0.00534376785529
0.461288638445 -0.00226763477753
0.461362906864 -0.00274608525521
0.461441728307 -0.00448721098125
0.461518330604 -0.00389716561869
0.461598003973 -0.00243678987163
0.461674176878 -0.00158992187783
0.461763025996 -0.00244540024799
0.461829972494 -0.0030095144875
0.461901869061 -0.00349067724909
0.461948578093 -0.00774426567576
0.462008798087 -0.00904988896613
0.462078263627 -0.0105696129784
0.462145013317 -0.0122721464239
0.462215554832 -0.0145055308479
0.462280037668 -0.0146056817168
0.46233491548 -0.0154504150651
0.462397583357 -0.0186728686365
0.462469089895 -0.0199658959214
0.462538163222 -0.0216250555559
0.462604988523 -0.0210696671336
0.462673539215 -0.0207239423799
0.462755745401 -0.0208859757893
0.462816317484 -0.0231033123186
0.462868134827 -0.0229032538332
0.462918936234 -0.0236277137189
0.462978648439 -0.0239684956301
0.46305652309 -0.023308224307
0.463114802874 -0.0202007938758
0.463182049708 -0.0218484821109
0.463253618457 -0.0181676939409
0.463302869804 -0.0163843070766
0.463365019645 -0.0153552179936
0.463454753548 -0.0154133563351
0.463512725414 -0.0152914106529
0.463596362212 -0.0144939076682
0.463679331408 -0.012077242418
0.463736512713 -0.0140223450735
0.463802367428 -0.0131596110847
0.463873485613 -0.0140227449124
0.46394635114 -0.0119838195066
0.464026378082 -0.0120779931371
0.464095013645 -0.012234435631
0.464182106795 -0.0108126110336
0.46424435093 -0.00942695473208
0.464306154646 -0.008837018931
0.464375418067 -0.00901231163119
0.464450221838 -0.00906753272995
0.464552330693 -0.00831205939296
0.464620211093 -0.00565588759616
0.464676349087 -0.00140210940124
0.464739291512 -0.000755301642732
0.464793377376 -0.00270884357431
0.464847032901 -0.00127840344503
0.46490152078 -0.00334557103786
0.464956101758 -0.00215415775279
0.465051920432 -0.00335836995797
0.465130222628 -0.0016984271533
0.465213501918 -0.000606559355546
0.465290447564 -0.000681434496598
0.465358693155 -0.00338715695329
0.465420408653 -0.0026801583137
0.465502892233 0.000172815339723
0.465572504836 0.0027940681619
0.465658647441 0.00260653980215
0.46572928628 0.00290930576195
0.465781902801 0.00120796841315
0.465841372713 0.000728713590351
0.465913453022 0.00289109539725
0.465971621293 0.00478733914424
0.466053414962 0.00367077552901
0.466131385458 0.00363869371389
0.466208024254 0.00503197111225
0.466264697859 0.00387417638506
0.466329887171 0.00574799506943
0.466395971015 0.00552062937643
0.466471733992 0.00597933160709
0.46654122104 0.00454194559961
0.466594757739 0.00366460689182
0.466667182936 0.00408097362214
0.466749776094 0.00502778269792
0.466812858885 0.0053145706453
0.466876306174 0.00545561192226
0.466961307266 0.0069391966694
0.46702440061 0.00387493910843
0.467092097064 0.00456694781055
0.467150881441 0.00587640488184
0.467210545432 0.00645552417869
0.467283945134 0.00596524741193
0.467340906597 0.00525267061109
0.467389510024 0.00746716166159
0.46746796993 0.00818226323797
0.467549258981 0.00945712399263
0.467612837489 0.00935769692378
0.467686657504 0.00861533557105
0.467748488559 0.011137692926
0.46782793009 0.0105670678136
0.467921567216 0.00967224598515
0.467997502882 0.00737970808499
0.468054878375 0.00643745411502
0.468115485273 0.00443040248464
0.468187045944 0.00409764158755
0.468259267656 0.00289051396944
0.468315378541 0.00414409894435
0.468378503632 0.00458825939025
0.46845895315 0.00597851557016
0.468531073065 0.00364444819565
0.468600399309 0.00210298801389
0.468657233623 0.00184402617359
0.46873274097 0.00127623752406
0.468809424265 0.000245146188569
0.468863987894 0.0019716664276
0.468903878718 0.00295002600714
0.468968955278 0.00519107770927
0.469023607953 0.00470709403308
0.469082413895 0.00663280230172
0.469159595972 0.00591792329447
0.469236907214 0.00471812102673
0.469304284718 0.00747280518011
0.469355259856 0.00746885340233
0.469439511095 0.0102451640941
0.469510498166 0.0100001916721
0.469575142863 0.010266191593
0.469642701839 0.0095347159077
0.469706887156 0.0124200704221
0.46978514962 0.0136185090001
0.469851161802 0.0154760719788
0.469923063658 0.0196019512661
0.46998222292 0.0228328133056
0.470031327112 0.0213634261971
0.470088546625 0.0240462974372
0.470173657611 0.0239178330975
0.470257072301 0.0236544727379
0.470342034991 0.0231600550037
0.470409570507 0.0232038092688
0.470490110642 0.024468630214
0.470574290369 0.0234012603224
0.470633206333 0.0210335748736
0.470693946987 0.0224272590071
0.470751179521 0.0212382044107
0.470802834405 0.0229155962439
0.470869603317 0.0200456123214
0.470940608008 0.0213123136308
0.47102469675 0.0219033797636
0.471103291477 0.0204802683356
0.471162787742 0.0213911691909
0.471228648832 0.0230227275509
0.471308110187 0.0246970548057
0.471389953171 0.0263425312894
0.471432320019 0.0259418349405
0.471499219038 0.0250437311468
0.471551415475 0.020977024148
0.47161352814 0.0191236036414
0.471672634315 0.0199398145066
0.471739891248 0.0192474166663
0.471816786527 0.0186621524194
0.471881473231 0.0181479374647
0.471954887134 0.0189837010245
0.472035862619 0.0177566050001
0.472105322973 0.0169366451348
0.472172228063 0.0148595426736
0.472234096984 0.014953663315
0.472304013508 0.0127627538188
0.472382650776 0.00816273021114
0.472460774544 0.00668282937153
0.472527478494 0.00604156772476
0.47259638063 0.00424310965312
0.472662658039 0.00497477039799
0.472722158765 0.00296103683404
0.472786323863 0.00196387042391
0.472846184317 -0.000119139391818
0.472905811734 0.000432521626021
0.472972286854 -0.000365020885878
0.47303625061 -0.00146394139791
0.473116273457 0.000542224123279
0.473191584698 -0.00124836971796
0.473248707966 -0.000917690885323
0.473312145674 -0.00122171331152
0.473376239419 0.000522529156313
0.473430616376 0.00138239741947
0.473502763619 -0.00164096352063
0.473572544774 -0.00283003243849
0.473640022827 -0.00350261796198
0.473708350047 -0.00284883155617
0.473773660419 -0.00632371333912
0.473843532361 -0.00576974680033
0.473908347964 -0.00810047414427
0.473966279701 -0.00785514157865
0.474032168164 -0.011149182456
0.474087555351 -0.0108113884651
0.474147488673 -0.00967671818927
0.474223978627 -0.0100624959735
0.474300246308 -0.0109817847268
0.474365960748 -0.0119230425021
0.474440811672 -0.0103409158046
0.474498380831 -0.00845587007055
0.474581420175 -0.0106513983997
0.474661619009 -0.0134746893015
0.474730270623 -0.0131320558853
0.474795541059 -0.0108769751312
0.474858816578 -0.0102521014086
0.474922761019 -0.00803094632971
0.474995961377 -0.00674850426131
0.475067417187 -0.00919795683822
0.475126298638 -0.00921504583874
0.475195237325 -0.00993797229267
0.475252262139 -0.0119934248507
0.475317462209 -0.0136562068385
0.47538701768 -0.0143225968892
0.475468186168 -0.0143274664991
0.47554811458 -0.0136818858062
0.475593376851 -0.0144000393992
0.475654497631 -0.0120017767851
0.47574232582 -0.0121849794167
0.475816642195 -0.0136502264361
0.475888126612 -0.0129183336277
0.475957968608 -0.0130625859576
0.476025132077 -0.0111362637684
0.476087971368 -0.0096511423564
0.476150174761 -0.00845235996042
0.476207837503 -0.00769773383582
0.476268042168 -0.00702247887441
0.476333562227 -0.00659624778209
0.47639854989 -0.00588687532509
0.476483661856 -0.00301971234946
0.47655741651 -0.00190397726234
0.476637579534 -0.00211652123465
0.476711154299 -0.000656334327771
0.476766168526 -0.00139806183091
0.47683113074 -0.00375913713123
0.476893270106 -0.00115595656529
0.476960135769 -0.00209020112985
0.477039333581 -0.00124080402122
0.477098212108 -0.000470460777881
0.477141625428 0.00164625490921
0.477199942365 0.00134414298779
0.477253752504 0.00146401481876
0.477334322182 0.00263388010532
0.477400260929 0.0025402617869
0.477472682072 0.00295844937326
0.477530274674 0.00551495996456
0.477598196378 0.00309751471363
0.477652561114 0.00396246603984
0.477716021071 0.00307853089576
0.477779320712 0.00178939670455
0.477851715645 0.00344739109413
0.477937199796 0.00481489150238
0.478010339658 0.0028571540469
0.478065902588 0.00198263799451
0.478130571128 0.00112253745436
0.478198251664 -7.45748342005e-05
0.478266092615 -0.000269601894755
0.478335328439 -0.00199620211788
0.478401334768 -0.00156457361998
0.47846339869 -0.00398303121338
0.478519537388 -0.00362062026602
0.478577504648 -0.00392129309166
0.478647020153 -0.0053808753889
0.478717003588 -0.00645630272389
0.478791276568 -0.0074986697991
0.478856184166 -0.00701710637272
0.478911026668 -0.00639028836431
0.478975929039 -0.00549611419221
0.479047574444 -0.00404980612296
0.479123640637 -0.00177339427023
0.479192939931 -0.00225811702092
0.479256877016 -0.00412655606274
0.479311669165 -0.00316204772958
0.479369591422 -0.00284527090987
0.479441952817 -0.001962200408
0.479504763639 0.000247376748123
0.479566206762 0.00316320760378
0.479619448353 0.00429675340091
0.479687617655 0.00545919529987
0.479759163595 0.00635764575332
0.479826907971 0.00443029378451
0.479888386451 0.00596872452029
0.47993874518 0.00647212294935
0.479999435705 0.00746785902753
0.480061511874 0.00770415679797
0.480117781847 0.00702935674397
0.480193320464 0.00706931261218
0.48025863219 0.00877865214721
0.480323990636 0.00695025957942
0.480387383171 0.00525316921848
0.480452160712 0.00792557017842
0.480517515993 0.00901094556178
0.480594691564 0.0107302627261
0.480648509846 0.00923071242782
0.480701819851 0.0095045447469
0.480759553099 0.0100005019472
0.480799825921 0.0121438873759
0.480867306754 0.0128212453008
0.48093234535 0.0127277193287
0.481002898302 0.0127640820179
0.481064374161 0.0108116577247
0.481109042968 0.0107990763569
0.481170689164 0.0114215903461
0.481250809261 0.0132605620448
0.48132347394 0.0146631856683
0.481399586224 0.0123453003882
0.481474837255 0.0114316726189
0.481544599975 0.00918322066115
0.481619575168 0.00972672792035
0.481693515955 0.00886242305465
0.481751916171 0.00745090037819
0.481823232181 0.00582486396445
0.481885527092 0.0053167219898
0.481952705991 0.00732688241833
0.48201660009 0.0079633177356
0.482095154594 0.0101163733439
0.482156138298 0.0108336929692
0.482219412669 0.0124111212253
0.482284699212 0.0108075202105
0.482342354189 0.010956111453
0.482408898779 0.0139757442719
0.482468880811 0.0136003075745
0.482521203143 0.013314622437
0.482589687525 0.0134378558414
0.482646906023 0.0141081351292
0.482736599552 0.0142822852111
0.482823038166 0.0143749170531
0.482881661888 0.0148073017746
0.482959038541 0.0159985332175
0.483023291727 0.0164660115139
0.48310404538 0.0150052935244
0.483165737342 0.0141985340218
0.483226018466 0.0159287753012
0.483282482045 0.0135290719311
0.483362291356 0.0115048062011
0.483419060822 0.0120520355025
0.483476960864 0.00619723461508
0.483530276795 0.00766950483322
0.483581978827 0.00616659090017
0.483649039609 0.0038461349957
0.483732241303 0.00177047516448
0.48379762026 0.00252704401047
0.483847985079 0.00166767209426
0.483902071068 3.83660760353e-05
0.483954701388 -0.0009865070506
0.48400676663 -0.00269471844891
0.484067046397 -0.0053100411342
0.484120436443 -0.00469074330368
0.484180004676 -0.00349932195766
0.484237976057 -0.00518213647799
0.484297683596 -0.00469396080904
0.484348285436 -0.00595310127526
0.484420514395 -0.00862935159906
0.484492216037 -0.0110092766823
0.484559367667 -0.011723470386
0.484620304297 -0.0131829251274
0.484694950197 -0.015185597323
0.484745975583 -0.0174902253683
0.484809610071 -0.0188985589169
0.4848635396 -0.0193760398599
0.48493476707 -0.0184555863384
0.48499129872 -0.020208999164
0.485037099604 -0.0195682652784
0.485100048805 -0.0183497207007
0.485156816267 -0.0173081050347
0.485213820695 -0.0175466798185
0.485279890694 -0.0179142544433
0.485341473305 -0.018759702894
0.48540255103 -0.0196036875444
0.485456790094 -0.0225537656755
0.485526855585 -0.0222433100592
0.485590620389 -0.0203449450638
0.485663126013 -0.0173434935603
0.485726086466 -0.0175600567662
0.485782669666 -0.0178573321603
0.485831769951 -0.0157057042125
0.485902185629 -0.0179133799082
0.485976015171 -0.0180933776375
0.486055129489 -0.0164936750403
0.486111778537 -0.0154219773925
0.486167237623 -0.0152165952865
0.486238718988 -0.0149748158303
0.486348471232 -0.0151270759733
0.48644371275 -0.0153000983486
0.486505088521 -0.0161759656223
0.486583055354 -0.0174946103972
0.486643458091 -0.018265529439
0.486700305775 -0.016661550021
0.486753959997 -0.0190812876726
0.486812781247 -0.0170507981707
0.486872934267 -0.017615476476
0.486925983218 -0.0168756327921
0.486998665069 -0.016801752885
0.487058122995 -0.0156211624357
0.487118384348 -0.0147819034693
0.4871848027 -0.0114865735022
0.48724272589 -0.00931580765858
0.487307861312 -0.0116619225003
0.487384326525 -0.0129188352673
0.487453065282 -0.0127151230091
0.487520537234 -0.0120923845111
0.487580438344 -0.0113852848938
0.487641454901 -0.0112208382668
0.487695703237 -0.0114272489991
0.487750148015 -0.0130316679214
0.487800948251 -0.0162640647176
0.487876732489 -0.0136140165709
0.487943313837 -0.0152740840529
0.487995252086 -0.0151826882453
0.488062380506 -0.0162543239865
0.48813194866 -0.0153595938909
0.488193576059 -0.016347044657
0.488263546627 -0.0140793667276
0.488349663759 -0.0119999296642
0.488406760445 -0.0129328780902
0.488454011918 -0.012365758193
0.488506651917 -0.0132355422797
0.488562388466 -0.0122359790258
0.488637114874 -0.010784043593
0.48869852602 -0.00877511446403
0.488769595746 -0.00923576300226
0.488841077284 -0.0103008117975
0.488909252354 -0.00784985307985
0.488980015586 -0.00607990201394
0.489050332896 -0.00628083416241
0.489115186298 -0.00654022706861
0.489180310118 -0.00964948134191
0.489228571915 -0.00824340290566
0.48928008901 -0.00701314240379
0.489335328657 -0.00733964507324
0.489403689997 -0.00594678801935
0.489492604182 -0.00544043051757
0.489540670162 -0.00567849049417
0.489603980503 -0.00742196068759
0.489660428963 -0.00547340778729
0.489713637254 -0.00625261340169
0.489778261264 -0.00897742829541
0.48984066078 -0.00598614282688
0.489896418641 -0.00804271663099
0.489956030864 -0.00760742305842
0.490017780331 -0.0058898994988
0.490090348115 -0.006037009499
0.490163896196 -0.00606047052484
0.490232874669 -0.00595830807485
0.490309970455 -0.00648126244341
0.490367824036 -0.00701428949313
0.490407216165 -0.00787250160462
0.490472703828 -0.00683647435377
0.490536058742 -0.00684712728182
0.490620157987 -0.00677706444882
0.490673527122 -0.00765622749665
0.490737370401 -0.00447563579703
0.490800179209 -0.00404343735784
0.490848675522 -0.00374609733191
0.49091164357 -0.00464247577912
0.490975657723 -0.00622616730776
0.491030975514 -0.00568235003124
0.491093400108 -0.00506710432237
0.491148623954 -0.00464774772235
0.49121241682 -0.00141807697296
0.491269198414 -0.00106260475448
0.491349061204 7.67793769873e-05
0.491422630536 0.000108791446974
0.491492733142 0.000196852512321
0.491560889303 -0.000405581341868
0.491609742805 -0.000402097588661
0.491666568089 0.00173260760805
0.49171675974 0.00117680398468
0.491767821769 0.00337603863959
0.491840521799 0.00320223157746
0.491884868091 0.00322318687206
0.491940912836 0.0048857887874
0.492003507495 0.00383688353956
0.492071642062 0.00200570531226
0.49213918293 0.00194659352495
0.492196147144 0.00496342022667
0.492245175822 0.00602291475094
0.492313758913 0.00721314173044
0.49238194015 0.00791014299352
0.492447576262 0.00846020685354
0.492521680071 0.00696865674133
0.492590218975 0.0066451244325
0.492661016814 0.00653423718034
0.492712310507 0.00655324255109
0.492775149089 0.00731592502175
0.492848810346 0.00634096293827
0.492918198103 0.00851164999874
0.492968811877 0.0094343814642
0.493029595952 0.00864938445645
0.493097188725 0.00680874233002
0.493163873336 0.00510641548519
0.493219350557 0.00753777419753
0.493287200459 0.00633492715824
0.493354023412 0.00652161302641
0.493428739279 0.0070357773966
0.493496788452 0.00450293276413
0.493546947608 0.00239967624382
0.493601851869 0.00166083958053
0.49366032983 0.0012339948733
0.493738480579 0.00211568379248
0.493792486017 0.00192989453358
0.49385320033 0.00116851312195
0.493904182351 0.000282878237018
0.493951828372 -0.00127816169115
0.494008677137 -0.00212091680509
0.494076857759 -0.000628185210539
0.494160314285 0.0012207708062
0.49422972878 -0.00115261807398
0.494274407325 0.000376297712939
0.49433172472 -0.000505433634868
0.494373730886 0.000451883602148
0.494438060434 0.0017316276638
0.494513888919 0.000286466246537
0.494578241307 -4.47389928032e-05
0.494624378097 -0.000790308950858
0.494687099439 0.00100536215917
0.49474308641 0.001262639121
0.49478140784 0.00185776004092
0.494839529841 0.00320355233742
0.494905637636 0.0029314833759
0.494961388456 0.0013173308384
0.495014928537 0.0021307748162
0.495064786797 0.000301771398441
0.495128528918 1.99970812905e-06
0.495217552817 -0.0023152479127
0.495269687062 -0.00304716263764
0.495342050899 -0.00294792972587
0.495391291529 -0.000184767916658
0.49544089938 -0.000777737988582
0.495494786669 -0.00529025303587
0.495561629102 -0.00500724729542
0.4956353479 -0.00694779451812
0.495711280813 -0.0068380369336
0.495764089323 -0.00747084616072
0.495828658797 -0.0073055184699
0.495878365591 -0.00977325075292
0.495942082872 -0.00919764950297
0.496006087284 -0.00679760077058
0.496068873843 -0.00566895582257
0.496131675136 -0.00319797146737
0.496203918127 -0.00423579089177
0.496256875903 -0.00495076569961
0.496311986287 -0.00369785835212
0.496369780561 -0.0023336337027
0.496417380104 -0.00301770224994
0.496462870344 -0.00258205185093
0.496516817879 -0.00126612483822
0.496591120665 0.000199234254743
0.496664106588 -3.74269085878e-05
0.4967249844 -0.000234315424904
0.496772476409 -0.000839648049488
0.496833470562 -1.4652073235e-05
0.496897498501 -0.00321788754477
0.496975538268 -0.00368197367151
0.497048294861 -0.00379494307925
0.497109262364 -0.0025492104838
0.49717726567 -0.00235692076552
0.497254605797 -0.00417732707418
0.497314144026 -0.00521446882784
0.497363585758 -0.00391365971597
0.497434231051 -0.00443786037311
0.497510347803 -0.00531545609511
0.497570350922 -0.00349938234099
0.497646834403 -0.00197780993681
0.49772875521 -0.00298522309032
0.497792252485 -0.00346226563541
0.497855747213 -0.00265333393776
0.49790946667 -0.00427412318082
0.497955107603 -0.00255176749658
0.498000234607 -0.0018231464719
0.498041410818 -0.00139434059821
0.498099175454 -0.00244112483771
0.498147257199 -0.00357254519672
0.498208828885 -0.00389593420329
0.498263115573 -0.00138540727657
0.498324501632 0.00159754720881
0.498383771267 0.000957180490831
0.498438140879 0.000571595112104
0.498494115101 0.00100749786821
0.498560774299 0.00261235353114
0.498619489594 0.00313130633088
0.498682750168 0.00437046826017
0.498760345614 0.00480266674527
0.498811277246 0.00742020595445
0.498864106307 0.00988372017612
0.498930243921 0.0105875739986
0.498985833552 0.011717462533
0.499042103137 0.0101956888846
0.499090001511 0.00943279251517
0.499138163593 0.00834945439972
0.499198203255 0.0102662248611
0.499254635337 0.0110318956286
0.499308760815 0.0124130478741
0.499375826782 0.0106972995569
0.49943473175 0.0120673760391
0.499480919273 0.012119154902
0.499537415565 0.0142397000147
0.499614004847 0.0123957448281
0.499679043589 0.0113955605816
0.499737857317 0.0119815717846
0.499799889147 0.0113857532226
0.499856889825 0.0115978453111
0.499924943583 0.0121195074055
0.499967212969 0.0143193803972
0.500035501017 0.0155376749868
0.500099679291 0.0161936526917
0.500179254417 0.015887074436
0.500228388857 0.0164692851873
0.50028885425 0.0188474398362
0.500336470293 0.0173101298953
0.500386091005 0.0174737649785
0.500446115003 0.0165906561006
0.500504827916 0.0157933345161
0.500553248128 0.0170276486381
0.500598201928 0.0175344184416
0.500665100706 0.0182144571413
0.500720856171 0.0177993083995
0.500794132902 0.0167766738335
0.500863095654 0.0158459568142
0.500930143975 0.0108009569761
0.501001181637 0.00855823831415
0.501062044946 0.00862425758376
0.501135956112 0.00795999926186
0.501189673151 0.00830084441762
0.501239581838 0.00775882817931
0.50128693244 0.0091891807195
0.50135998309 0.00827855633816
0.501422629027 0.00817182113734
0.501484088206 0.00809226060069
0.501543474148 0.00720322480553
0.501617338294 0.010211102905
0.501669492168 0.012204503923
0.501733301618 0.0128313916013
0.501797592052 0.0118398826785
0.5018661106 0.0104557187618
0.501923397893 0.0090316327196
0.50198947259 0.00969402124639
0.502037300613 0.00826369120116
0.502093522274 0.00726621440398
0.502148063143 0.0057894274037
0.502206519207 0.00581922826844
0.502261878458 0.00689478095053
0.50233304541 0.00731842201124
0.50239052349 0.00618509180751
0.502430568022 0.00304841328066
0.502486404975 0.0027435137418
0.502541892818 0.00173900122742
0.502599438901 0.00335754058317
0.502661821583 0.00265786479673
0.502720905021 0.00259913247614
0.502792782001 0.002108475242
0.502873127113 0.000758677201047
0.50293499111 0.000385855162846
0.502992876433 0.000160121328966
0.503051698708 -0.00108018821898
0.503103822225 -0.00178662786801
0.503173932676 -0.00173787663547
0.503236193783 -0.00295239732266
0.503290897466 -0.00356543107605
0.503359558486 -0.0012666583257
0.503424869172 -0.00126629189232
0.503489043593 -0.00124454278274
0.503559193115 -0.000611541721351
0.503632547601 -0.00306443584466
0.503688120902 -0.00247395443498
0.503735389026 -0.00286739842809
0.503804844346 -0.0040175037457
0.503878162217 -0.0038540536262
0.503948294034 -0.00278326670759
0.50401878017 -0.00460161448461
0.504074274108 -0.00440959084769
0.504124778845 -0.00503255467098
0.504189452234 -0.00281912654198
0.50423800856 -0.00209898968868
0.50428451174 -0.000519066956434
0.504331424253 -0.000657436107539
0.504394265116 -0.00236783548879
0.504452766284 -0.00213385193102
0.504491943742 -0.00151470015372
0.504548483004 -0.00106578622081
0.504615998666 -0.0016628296873
0.504678512389 -0.00133833470621
0.504740099237 -0.00132281981758
0.504813456564 -0.00129678512588
0.50486827725 -0.00463097317626
0.50492927742 -0.0035350844269
0.504979606544 -0.00500198236222
0.505037996318 -0.00656774566605
0.505094713707 -0.00523758233953
0.505147431276 -0.00382436187033
0.505206249077 -0.00169808802518
0.505269806919 -0.00212556916296
0.505323041379 -0.0024203635716
0.505380381118 -0.00448164296645
0.505434891674 -0.00300207814716
0.505480232016 -0.00356308465637
0.505522953225 -0.00416306180928
0.5055703227 -0.00525205283112
0.505622505853 -0.00457458402046
0.50568835494 -0.00371744743578
0.505751032409 -0.00279117846458
0.505814837381 -0.00283785403548
0.505870264018 -0.00329204849017
0.505930299525 -0.0042583610805
0.505980465106 -0.00383023248379
0.506030758764 -0.00390681266588
0.506092646941 -0.00342066372763
0.506151929497 -0.00545511519903
0.506221782588 -0.00722371431576
0.506297536985 -0.00976024237166
0.506368563228 -0.00977777246268
0.506427741458 -0.00986493282905
0.506487005648 -0.0120109112187
0.506544644166 -0.0133608041771
0.50659918388 -0.0145074915455
0.506665774105 -0.0157436118303
0.506719294398 -0.0171288664037
0.506786887169 -0.0193501518145
0.506867555001 -0.0186127863624
0.506921830473 -0.0197305817429
0.506983555986 -0.0173672326187
0.507035737852 -0.016464020512
0.507086646798 -0.0174885083832
0.507137721878 -0.0158347149721
0.50719774732 -0.0151945296115
0.507258256628 -0.0150657949504
0.507330637919 -0.014656164598
0.507387320256 -0.0133718505388
0.507438418405 -0.0122582834532
0.507488599815 -0.0135298245819
0.507554173456 -0.013389260646
0.507607283917 -0.0148240826513
0.50765783609 -0.0178710105408
0.507715612206 -0.0199612884056
0.50778264339 -0.0198955512443
0.507851759842 -0.0189939069056
0.5079099664 -0.0193138036187
0.507967718604 -0.0214806507326
0.508021002161 -0.018611319561
0.508078926195 -0.0174899691302
0.508141659363 -0.0162271783664
0.508200435999 -0.0175055492312
0.508238262116 -0.0162793713439
0.508285573112 -0.015754030688
0.508327444212 -0.0176807783739
0.508387687896 -0.0156788366222
0.508448782067 -0.0147908857348
0.50850619539 -0.0139680210592
0.508569078705 -0.0163350899684
0.508641007104 -0.0174745382846
0.508694303685 -0.0191293248718
0.508764871453 -0.018226498192
0.508814151416 -0.0188641631403
0.50887211863 -0.0174890048665
0.508935755763 -0.017307312121
0.508993008874 -0.0157385436226
0.509045191279 -0.0158300056424
0.509107227732 -0.0153677990078
0.509182771805 -0.0141948931872
0.509238813975 -0.0130575183843
0.509298896902 -0.0141568431198
0.50935236779 -0.0143131180881
0.509404257809 -0.0145666805749
0.509470699913 -0.0144865198615
0.509535103009 -0.0139221798597
0.509588479419 -0.0160275694335
0.50963935642 -0.0140207516911
0.509676189884 -0.0110144300347
0.509719777932 -0.010868619187
0.509774776006 -0.0121473170234
0.509841785231 -0.0101164621108
0.509908192951 -0.0092035597388
0.509957700762 -0.00820131874086
0.510012601093 -0.00672405735844
0.510056512458 -0.00462928478777
0.510131885878 -0.00402131132451
0.510201919253 -0.0039023546672
0.510269099213 -0.00232980283335
0.510334216237 -0.00199499928099
0.510410467932 -0.00019985763585
0.51046575803 -0.00104643669316
0.510524557183 0.000157093890833
0.51058400961 0.000350702408114
0.510641727382 -0.000104536095108
0.510690242802 -0.000425233292728
0.510738147407 0.00217133737527
0.510785124715 0.000819509641347
0.510854290434 0.00212000457498
0.510914206485 0.00384936437864
0.510981634657 0.00156760313147
0.51104319582 0.00105900947298
0.511093232512 0.00102301743563
0.51113933078 -0.000129414243383
0.511189117962 -0.00100025436561
0.511238324981 -0.000645697035527
0.511278715815 0.00104888463633
0.511328060001 0.000363566910678
0.511375694695 0.000980711213907
0.511436504413 0.000464087832332
0.511505516502 0.00240043697305
0.511555839421 0.00304378263171
0.511611336564 0.00348640273
0.51166064742 0.00701647591714
0.511719951939 0.00943841823381
0.511789934389 0.00955467803357
0.511852503779 0.0081541982365
0.511907271526 0.00657281123325
0.511955963718 0.00641931999068
0.51202915354 0.00762612092827
0.512093574458 0.00844336085831
0.512142462407 0.00776592923967
0.512203431094 0.00655539090401
0.51225575284 0.00636892788352
0.512299512668 0.00606606596349
0.512350418736 0.0068572153861
0.512405100945 0.00836620994492
0.512457941073 0.00935184613759
0.512518862821 0.00889434597503
0.512578227706 0.0116613606132
0.512634425121 0.0124050624243
0.512683933538 0.0136673412655
0.512732638309 0.0134340160364
0.512775232466 0.0143330663601
0.512849911663 0.0165892980849
0.512916093925 0.0148023609836
0.512974058456 0.0115966726258
0.513014619079 0.00959327783253
0.513068713764 0.0090603320771
0.513122878273 0.00731862314794
0.513184969039 0.0054259237586
0.513241294599 0.00579962797891
0.513309002049 0.00644706994875
0.51337376598 0.00763519049372
0.513441844423 0.00765425735923
0.513492871878 0.00952684486766
0.513545921458 0.00955366090897
0.513604433364 0.00885615744799
0.513663677621 0.0113165474361
0.513723528103 0.0138628684017
0.513775886925 0.0121935364034
0.513824738604 0.0132780256545
0.513887635267 0.0145841258612
0.513949060204 0.0156156264627
0.514009482994 0.0146148952231
0.514072035962 0.0139468886643
0.514144275491 0.0154798302262
0.514198371299 0.0144209050099
0.514253452342 0.0136591063681
0.514340357705 0.0117635840015
0.514393610067 0.0121420381179
0.514432505631 0.0113688392603
0.51448147842 0.0106619519608
0.514532958225 0.0120465017936
0.514594085166 0.0134921965798
0.514659234231 0.0132479866933
0.514712387394 0.0131847612905
0.514759651248 0.00977955098129
0.514833521418 0.00889456351866
0.514890236173 0.00850368997134
0.514960641159 0.00582516915868
0.515024040906 0.0054313166929
0.515087724661 0.00496185999543
0.515148186914 0.00509699794635
0.515204829343 0.00599495651498
0.515256069776 0.00729849315797
0.515315071553 0.00931138337822
0.515378202606 0.00973616813719
0.515421990836 0.0116598562894
0.515460922988 0.011665247719
0.515516390121 0.0116154885347
0.515581678858 0.0122380164662
0.515652203468 0.0121799278819
0.515708734158 0.0096361898029
0.515774157087 0.00966402484548
0.51581531346 0.00857368355534
0.51584898804 0.00761801797803
0.515895500091 0.00627774197282
0.515956002297 0.0069178901089
0.516015458035 0.00622169041817
0.516057341834 0.00538706640879
0.516123813539 0.00362556072713
0.516183361133 0.0048961978576
0.516240070837 0.00375352956998
0.516293544694 0.00443028420232
0.516354031722 0.00725247665564
0.516399353959 0.00654384850843
0.516450131804 0.00721578122217
0.516529551155 0.00747436349798
0.516599101044 0.00870630576716
0.516661684533 0.00737396149468
0.516709514546 0.00854013127116
0.51676116828 0.00921453275699
0.516806790647 0.00680996809867
0.516856716873 0.00747375743887
0.516909916498 0.00876488326314
0.516978822207 0.00984378041981
0.517029775245 0.0102268087219
0.517080797887 0.0109720344407
0.517130993406 0.0103523463196
0.517181243512 0.0122759032207
0.517245966908 0.0125388252789
0.517309221626 0.0132947625768
0.517384683847 0.0112697553869
0.517455046996 0.010297292557
0.517510161841 0.00935663941272
0.517578440992 0.00882004356324
0.517638981383 0.00733490008576
0.517694914903 0.00774837124513
0.517750166685 0.00797748832549
0.51780386139 0.00823583346708
0.517842471704 0.0072782087223
0.517896833109 0.00674003460145
0.517949610672 0.00733456705458
0.518010977468 0.00612034116471
0.518062321169 0.00608857954816
0.518123969117 0.006440316803
0.518194152347 0.00522091646869
0.518246388166 0.0051250077096
0.518323879277 0.00651558358138
0.518376468929 0.00563937834378
0.518426489307 0.00589749874644
0.518471500703 0.00663938790514
0.518533519804 0.00591432866255
0.518596219196 0.00296932788772
0.518662213247 0.000743904978515
0.518718587009 -0.000187676983843
0.518772979662 0.00181685101628
0.518822787816 0.00235416164104
0.518886224782 0.00211630499291
0.518951740681 0.0025610313879
0.519010384417 0.00324408954182
0.519060745584 0.00259865703663
0.519113500396 0.00337664198212
0.519171612224 0.00231892978616
0.519251075431 0.00150122302871
0.519334179146 0.00279902708409
0.519401161684 0.000941491005317
0.519469144061 0.00388744230708
0.519549958396 0.0051900534568
0.519617531514 0.0039285027815
0.519684635877 0.0044384642699
0.519739468269 0.00470556817596
0.519801712321 0.00637681226409
0.5198590884 0.00383613241086
0.519897833899 0.00172455941006
0.519943401692 0.000483726114193
0.520007743689 0.000748958802018
0.520077950946 -0.00103882725719
0.520132371962 -0.00242395107823
0.520200145774 -0.00239801581338
0.520250837839 -0.00236377872123
0.520297832108 -0.00105976014826
0.520344332846 0.00200789356961
0.52039492282 -0.000141764508838
0.520437761779 -0.00155267356067
0.520487068682 -0.00228674335533
0.520533622135 -0.00301384604001
0.520573726833 -0.000843180017187
0.520642707451 0.000352223888581
0.52070137405 -0.00168463157086
0.5207581123 0.00185539869634
0.520817451375 0.00466196456513
0.520873913252 0.00709091588327
0.520911640888 0.00511418836306
0.520967372964 0.00682644641155
0.521021866341 0.00687468626485
0.521071539774 0.00823104005934
0.521110529307 0.00821357614616
0.521166824013 0.00718132655816
0.521228424163 0.00715594182711
0.521283765217 0.00566926154084
0.521337541211 0.00665872299305
0.521389948031 0.0064041340817
0.521447765718 0.00790412250163
0.521510780159 0.00719169327224
0.521577511285 0.00981015991029
0.521634904058 0.00855980014201
0.521700465449 0.00903634512968
0.521763763459 0.00783163039926
0.521813782261 0.00954055093894
0.521861762673 0.0105114569036
0.521913048572 0.0115236274873
0.521979376997 0.0112848126282
0.52203364002 0.0120158456148
0.522090812713 0.00970054435817
0.522148006326 0.00939472180606
0.522217113044 0.0129226572838
0.522270493215 0.0149400837632
0.52234011709 0.0146696664089
0.52240016499 0.0138668197231
0.522446158567 0.016056093565
0.522514013697 0.0160376952318
0.522579251241 0.0153449819166
0.52263995526 0.0164486145119
0.522709508129 0.0179491430144
0.522784038258 0.0193521830775
0.522844230925 0.0183644783751
0.522894280194 0.0183960137528
0.522957960657 0.0196489925722
0.523022209757 0.0204227968611
0.523082321202 0.0182357375052
0.523154253938 0.0195795166139
0.523204868846 0.0193221122505
0.523252926517 0.0196775011934
0.523297391493 0.0188373361235
0.523363790728 0.0178893944422
0.523424457924 0.0166789948555
0.523481235856 0.0174070377159
0.523533046006 0.0163104085941
0.523596025826 0.0171381625515
0.523656235777 0.0165302688233
0.523704441869 0.0159745484849
0.523768266429 0.0155563855303
0.523825429107 0.0143397599341
0.523880352762 0.0163519619024
0.523939110156 0.0168261303814
0.523998656946 0.0150020061232
0.52406298637 0.0150642111339
0.524130387881 0.0153154954616
0.524197804299 0.0156509553207
0.524257176105 0.0144867912022
0.524319079176 0.0129046131785
0.524387928668 0.0102977044714
0.524458110162 0.00871576878352
0.524500419902 0.00880842645345
0.524547041001 0.00978642958906
0.52460595411 0.0103309223853
0.524668856089 0.0101487793668
0.524708171242 0.00957787138892
0.524774185861 0.00647373572494
0.524835380757 0.00645412690374
0.524899168035 0.00560981004086
0.524959134313 0.0062143980989
0.525027057788 0.00338192959337
0.52508613302 0.00454911257308
0.525144327642 0.00445265689997
0.525214418499 0.00386822177335
0.525277271118 0.0066970518742
0.525332054604 0.00484122632489
0.525378449803 0.00239569733436
0.525436802567 0.00247247784457
0.525494345252 0.00318466916459
0.525568206445 0.00224434885562
0.525642462759 -9.36685021032e-05
0.525698786671 0.000299746066018
0.525750130977 0.000900791124696
0.525807056968 0.000918277365194
0.525855157402 0.000858138606173
0.525914352459 0.0022286843636
0.525964967127 0.00324678246209
0.526036645198 0.00535220899332
0.526087864136 0.00494671626115
0.526144855092 0.00571095359008
0.526217565509 0.00368632724791
0.526265796972 0.0041375532503
0.526315276028 0.00604223757886
0.526368233175 0.00738757783754
0.526415346222 0.0078871595706
0.52647870793 0.00882625614418
0.526546682412 0.00775294796302
0.526606994764 0.00803268684591
0.526660584357 0.00772519922601
0.526709090695 0.00527841228857
0.526759579344 0.00291154691185
0.526808907904 0.00794666924573
0.526853909545 0.00644416718172
0.526908813288 0.00695144481461
0.526961950573 0.00480522165256
0.527020340314 0.00559805346682
0.527092724457 0.00368791806503
0.527160597003 0.0028775993918
0.527223281379 0.00502007162345
0.527275543671 0.00412824342341
0.527330012419 0.00443735880758
0.527399626201 0.00387762059958
0.527459188654 0.00403360993457
0.527514652112 0.00180026237602
0.527550033899 0.00195640228786
0.527596355666 0.00387825305335
0.527656358219 0.00260565798191
0.527710977909 0.000779771306023
0.527769515667 0.000971725040981
0.527818465732 0.00248844790682
0.527873120204 0.00496445418611
0.527942893755 0.00559993147731
0.52801898965 0.00858546525884
0.528072307207 0.00999068462536
0.52810899335 0.0101828903263
0.528167368666 0.00799471797805
0.528230020344 0.0086947839393
0.528294312599 0.00867076439288
0.528372846768 0.00609567293954
0.528441611247 0.00487230320349
0.528509322682 0.00481691747779
0.528573833856 0.00379535362075
0.528631202734 0.00315940631848
0.528680057829 0.00249761429458
0.528740308438 0.00268815267331
0.528789250634 0.00210766464102
0.528851968275 -7.51290578333e-05
0.528913547153 0.000594938788139
0.528984297663 0.00278146657099
0.529049944441 0.00118506911086
0.529107021911 -0.000628360697246
0.529162704766 -0.000389506103252
0.529229564355 -0.0020078647167
0.529285989335 -0.00399074644602
0.529344330516 -0.00328408851958
0.52941154945 -0.00348609030844
0.529473883448 -0.00443951943292
0.529533750402 -0.00719375052385
0.529580903596 -0.00971331572089
0.529650775165 -0.00938596891819
0.529703972208 -0.0100032420756
0.529771008038 -0.00995403094894
0.529833683357 -0.0110197485941
0.529886147826 -0.0116403405401
0.529943498254 -0.00972405135276
0.530006205465 -0.00899400920342
0.530064184481 -0.0103367561989
0.530119980512 -0.010885416866
0.53017552564 -0.011642399756
0.530223689495 -0.0136625524574
0.530291917231 -0.0146950252249
0.530390037486 -0.0136085174091
0.530450224073 -0.0135300729716
0.530505435406 -0.0154589266071
0.530568504863 -0.0160705339556
0.530638205089 -0.0167022774454
0.530704745727 -0.0164644739999
0.530767536024 -0.0136388797154
0.530820686519 -0.0157217415673
0.530871805407 -0.0160884845075
0.530929314803 -0.0166450682848
0.530978110321 -0.0149700672818
0.531027777741 -0.0155614215502
0.53108343969 -0.0115281878827
0.531136241961 -0.0101252784683
0.531188653669 -0.0109954226859
0.53124762623 -0.0110747221058
0.531308781461 -0.010774177021
0.531376125741 -0.00954071261085
0.531441579686 -0.00890195118948
0.531494847251 -0.00781947510996
0.531552688971 -0.00911414589651
0.531611116247 -0.00891575247982
0.531671758618 -0.00749012535842
0.531715318251 -0.00585423540611
0.531771832798 -0.00568022158685
0.531833879114 -0.00339876456094
0.531894460122 -0.00430708548758
0.531964478726 -0.00362894180896
0.532033884659 -0.00174118178889
0.532083447102 -0.00196115720787
0.53214622557 0.000206519118225
0.532200785538 4.25639005563e-05
0.532251139657 -0.000717500135683
0.532334856616 -0.00204902184343
0.53240276206 -0.00286386055557
0.532451106677 -0.00412489034285
0.532498626516 -0.00330617989144
0.532556645235 -0.00274027379234
0.532616628385 -0.00395009955473
0.53268337076 -0.00281675431429
0.532749923852 -0.000890738692225
0.532811961074 -0.00476687163926
0.53286547955 -0.0055611948964
0.532914366821 -0.00677765328947
0.532975336505 -0.00914728387244
0.533031296727 -0.00931489753824
0.533086162164 -0.00811672814998
0.533141701543 -0.0090326776189
0.533195421809 -0.0124122430337
0.533249844338 -0.012375083423
0.53330913632 -0.0120875925518
0.533366702497 -0.011688469385
0.533415579874 -0.0106285654602
0.533459151692 -0.0105576191306
0.533511013716 -0.0111613516736
0.533580540999 -0.0127213331625
0.533640367911 -0.0110549518455
0.533705947189 -0.0119130992797
0.533770800217 -0.0096711689025
0.533828493713 -0.0113350696016
0.533895805431 -0.0115786787476
0.533951257329 -0.0129013228244
0.534020365931 -0.0138496257617
0.534079824739 -0.0150843384833
0.534128752159 -0.0176171364085
0.534187120207 -0.0153439544113
0.534250232084 -0.0186777372163
0.534310984683 -0.0189899786075
0.534378817331 -0.0179647951853
0.534450731805 -0.0168943763209
0.534520807608 -0.020166215721
0.534560054613 -0.0205212277878
0.534613478762 -0.0212417838189
0.534670992418 -0.0210385158555
0.53472392218 -0.0194554248258
0.534780675913 -0.0190447481436
0.534857327457 -0.0185125759582
0.53493309264 -0.0220436631704
0.534998247674 -0.0229045072992
0.535065754971 -0.0234074371812
0.535129630196 -0.0231380416543
0.535185008858 -0.0248753538807
0.535245576115 -0.0264634833675
0.53531290357 -0.02527192518
0.535360369721 -0.0263270401138
0.535414207424 -0.0265081840259
0.535470974089 -0.0253363802968
0.535529740114 -0.0258853619892
0.535599424507 -0.0228264302099
0.535679553845 -0.023594053649
0.535738471278 -0.0235576809712
0.535790147101 -0.0228657822218
0.53585118341 -0.0222831086411
0.535909207237 -0.0215725435392
0.535980322675 -0.0216868602202
0.536039718702 -0.0206508585116
0.536098160639 -0.0181944179247
0.536146291066 -0.0180181597627
0.536192467109 -0.018207362977
0.536256739429 -0.0163194512257
0.536328464354 -0.0157600164553
0.536398070951 -0.0158149136481
0.536463486278 -0.0151620482951
0.536510597747 -0.0151535724752
0.536574141698 -0.0144605901787
0.536637099177 -0.0135391881059
0.53669251015 -0.0134897372596
0.536735516179 -0.0160631398317
0.536777057676 -0.0136707040677
0.536842847486 -0.0130691703662
0.536914807112 -0.0115053413131
0.536987960264 -0.00864345706517
0.53706475445 -0.00781404417138
0.537121130502 -0.00813983255181
0.537189091667 -0.0105535545931
0.537254143913 -0.00920333458335
0.537319721721 -0.00884815294792
0.537361440555 -0.00771222268011
0.537420311857 -0.0061027264644
0.537490142856 -0.00549374671149
0.537538052956 -0.0065697192217
0.537589136497 -0.00370332456576
0.537654233287 -0.00249705565272
0.537704641724 -0.00241512520803
0.537748101383 5.02716748059e-05
0.537808075702 -3.80264729132e-05
0.537869281999 8.52847063389e-05
0.537926537597 0.00154891864767
0.537991705577 0.000835190909867
0.538074283489 0.000322601262088
0.538129481699 -0.000337530825953
0.538179297086 -0.00223546757065
0.538230625555 -0.00120052239136
0.538278170381 -0.00123582671982
0.538323838059 -0.000423702023543
0.538377379396 0.000444215448003
0.538441995636 -0.000703059810477
0.538510966502 -0.00180268141511
0.538565194759 -0.00355016187009
0.538628004483 -0.00124463494797
0.538695151209 -0.00277099974502
0.538768594069 -0.00513354314104
0.538844921643 -0.00233436438121
0.538909581089 -0.00143096218711
0.538976210252 -0.00037361343954
0.539029137544 -0.000926655169566
0.539092600168 -0.00203306959363
0.53915176394 -0.00235358138505
0.539207391109 -0.000303366292993
0.539267091697 0.00172722315818
0.539318376976 0.00146239129749
0.53936874609 0.00224011148891
0.539415769041 0.00104231373011
0.539475096453 -0.00164835699665
0.539538487605 -0.00138727417352
0.539590560545 0.000515340785224
0.539654903572 -0.000631209514865
0.539702093686 -0.00203519801072
0.539765837976 0.000508021513631
0.539841934309 -0.000871801912084
0.539912627301 -0.00050344837248
0.539972075627 -0.00136521923222
0.540035942309 0.00111398570324
0.540105117386 0.00163801001688
0.540160278296 0.000472347790297
0.540211137502 0.000466417849458
0.540271725588 -0.00220707542193
0.540333098159 -0.000583549072887
0.540403656773 -0.00159732208235
0.540465118232 -0.00200088190183
0.540547331324 -0.00176700144898
0.540630138239 0.00119235850907
0.540670971618 0.00137497792373
0.540721437564 0.00045464750662
0.540789133419 -0.00162159582806
0.540874411546 -0.00287529941413
0.540950363244 -0.00493554140527
0.541004856581 -0.00363631302285
0.541057698588 -0.00262712127523
0.541109324468 -0.00353955578152
0.541181994287 -0.00395601420775
0.541242103361 -0.00302376620749
0.541300662562 -0.00068777970984
0.541350046239 0.000776494341697
0.541412632495 -0.001447031389
0.54147790932 0.0018893143383
0.541534639933 0.00322267141961
0.541591906651 0.00440766720506
0.541643051246 0.0052896571652
0.541723201469 0.00487915005686
0.54178526268 0.00510081769436
0.541850386805 0.00727407165332
0.541905308061 0.0077470990112
0.541977888906 0.00726418086929
0.542026676168 0.00868400910812
0.542098191888 0.00835252028629
0.542146881296 0.00880532606996
0.542207975055 0.00762266467855
0.542244654257 0.00567592515535
0.54231809263 0.00727372971602
0.542392903412 0.00456971321233
0.542456563226 0.00512952814738
0.542522789087 0.00498971747226
0.542574598843 0.00292846411197
0.542619336825 0.00315569943554
0.542675461267 0.00350424132936
0.542754881911 0.00461666174733
0.542812124012 0.0049374899427
0.54286691819 0.00691262129616
0.542936184454 0.00561568544232
0.542996582009 0.00673584488703
0.543046446581 0.00644511760955
0.543101560502 0.00574131487843
0.54315867958 0.0053860346106
0.543222015848 0.00425953474706
0.543280373443 0.00730115209203
0.54331569652 0.00668209439312
0.543368863544 0.00808040466568
0.543414876497 0.00840442427045
0.543455101831 0.00708615609247
0.543519906116 0.00749554383829
0.543584215447 0.00733588674635
0.543653323987 0.00473392259517
0.543722992771 0.00329776914363
0.543774479126 0.00352552393129
0.543839451308 0.000738525090829
0.543900218696 0.000504065033954
0.543954410286 -5.6802340995e-05
0.544026657915 0.00180507197131
0.544085800997 0.0027936767821
0.544150880246 0.00159726006633
0.54420723295 0.0020864104969
0.544270064744 0.00125457373994
0.544333244014 -0.000313089402557
0.544399649783 -0.00191951901152
0.544458946108 -0.00432952706359
0.544518282096 -0.00410295673298
0.544585269135 -0.00459765252238
0.54464416987 -0.00417643700576
0.544708855547 -0.00271784418039
0.5447664183 -0.00445965906266
0.544836064006 -0.00613674910225
0.54489810101 -0.00421041303011
0.544970164643 -0.0083626825486
0.545050530843 -0.00964357435928
0.545114890623 -0.0123517059673
0.545176285279 -0.0115838132173
0.545244219479 -0.0120483141161
0.545313503391 -0.0134709530803
0.545378848311 -0.0157467786086
0.545427168906 -0.0175954000299
0.545480733438 -0.0182887794339
0.545542403994 -0.0199635196214
0.545617597113 -0.018744989606
0.545670334493 -0.0182070801697
0.545736641501 -0.0193190781288
0.545797775786 -0.0208599857842
0.545868349519 -0.0214351986975
0.545930895673 -0.0205060074421
0.545990072016 -0.0212707439269
0.546056496193 -0.02235135622
0.546141016844 -0.0226667455424
0.546195738147 -0.0216456744616
0.546252948753 -0.0213492632287
0.546308637597 -0.0190722500144
0.546377169971 -0.0203738696179
0.546455391835 -0.0200976069202
0.546521718469 -0.0185585269086
0.546578459559 -0.0190535341388
0.546639299475 -0.017563219958
0.546718170327 -0.0164258785337
0.546778929594 -0.0180194795713
0.546831979172 -0.0202362838879
0.54687261381 -0.0191835465929
0.546933937277 -0.0168015008872
0.546991355866 -0.0153549178511
0.547049024494 -0.0145324165823
0.547092963123 -0.0132630816402
0.547150194252 -0.0135161910234
0.547206884982 -0.0113984004971
0.547272206652 -0.010902138727
0.54734077002 -0.00889710724055
0.547404350119 -0.0090877165425
0.54745383437 -0.00837312158769
0.547516182593 -0.00886191057967
0.547563379163 -0.00652814982393
0.547626665189 -0.00614321234214
0.547713804215 -0.00633791497235
0.547787467245 -0.00723820812558
0.547842276357 -0.00601665550572
0.547895968258 -0.00642104890405
0.547953834289 -0.00574910856878
0.548009730059 -0.00364241625454
0.548072000308 -0.00273996566685
0.548141088891 -0.00160951723234
0.548198942427 -0.000937676810155
0.548266848509 -0.000523104659037
0.548326110705 -0.000343551747766
0.548385099895 -0.00219749785015
0.548459025394 -0.00183805187141
0.548534015705 -0.00258230094633
0.548575689755 -0.000503009438589
0.54863035632 -0.00177461078666
0.548681127231 -0.00104362013824
0.548746553814 0.0015749066174
0.548818128117 0.00302497797182
0.548885823689 0.00278453280931
0.548934399552 0.00100134395691
0.548982999968 -0.00168703575569
0.549044564411 -0.00214586016099
0.549112874469 -0.00105164230162
0.549180940322 -0.000712848535172
0.549239419056 0.000746158648788
0.549288052814 -0.0013279517714
0.549347191185 -0.000799251475076
0.549414407357 -0.00204662992663
0.549474587734 -0.00269426423667
0.54952716015 -0.00124766388294
0.549595097791 -0.00282182826151
0.549641787186 -0.00406570934269
0.549695533856 -0.00231841705567
0.549761175563 -0.000969393570449
0.549830381727 0.000520855252196
0.549900099886 0.00244038413136
0.549955476259 0.00356514062824
0.550028045294 0.00323358273768
0.550111622865 0.00505694620705
0.550193264338 0.00786020212205
0.550236348448 0.00610222392897
0.550285217563 0.00515582191496
0.550329499958 0.00258280738158
0.550396532591 0.00261021549497
0.55045379203 -0.00034471347884
0.550499714121 2.05657745904e-05
0.550576511445 0.000535177846401
0.550645902758 0.000302055210531
0.550708201572 0.000851626967809
0.550764831692 -0.000478498893309
0.550839655157 0.00132836409216
0.550895559066 0.00146337964848
0.550955711002 -0.000458132915792
0.55103823772 -0.000170800546556
0.551110546484 0.0007181030287
0.551170666324 -0.00125738440372
0.5512259867 0.000594151286331
0.551275684937 -7.96804386615e-05
0.551343554287 0.000672817210566
0.551413172885 0.0020620779478
0.551451224276 0.00338091551736
0.5515196043 0.00265916025775
0.551581515382 0.00387013977352
0.551644714131 0.0033495478367
0.551735261227 0.00627775556237
0.551813817561 0.0071214653799
0.551894471574 0.00682268104502
0.55197857229 0.00914261482333
0.55203664752 0.00960141128902
0.552091779668 0.00974472734124
0.552176353826 0.00946376767489
0.552226727135 0.0121367099961
0.552291320418 0.0141596666548
0.552358106084 0.0161156509596
0.552421739006 0.0186513268138
0.552490449081 0.0182342642025
0.552555200678 0.018024376654
0.552610754626 0.0177627373684
0.552681156048 0.0187003150234
0.552735834676 0.0186560200672
0.552797188131 0.0179878111126
0.552854594886 0.0197873882245
0.552932214155 0.0182167113706
0.552982163797 0.0167961654712
0.553035644019 0.0169420403684
0.553096976818 0.0192272155392
0.553155194007 0.0179293566334
0.553213992689 0.0166974399026
0.553284959069 0.0178464352914
0.553342645077 0.0177860005655
0.553406351765 0.0182299997602
0.55347096333 0.0175593028829
0.553520837851 0.0140903574319
0.553570362084 0.0153097235028
0.55362180967 0.0148364093701
0.553679983926 0.0137619529296
0.553727430153 0.0124693488579
0.553778330358 0.0146084137712
0.55385504378 0.0152000664609
0.553911713825 0.0138439987511
0.553943487355 0.012930846307
0.554012369387 0.0138333265079
0.554076036319 0.0147516464335
0.554144660124 0.0140421871291
0.554209370984 0.0160540881923
0.554281801585 0.0141313666011
0.554346791543 0.015716767143
0.554424681809 0.0125063598967
0.554494347715 0.011431045326
0.554545973919 0.00930732989674
0.554601769958 0.00787513545963
0.554650651975 0.0072212292466
0.55472379855 0.00709440033418
0.554783906862 0.00458521642394
0.554830134281 0.00345864007813
0.554891872573 0.00478443606946
0.554950306638 0.00413291231203
0.555007613784 0.00311051504577
0.555071854717 2.12014345684e-05
0.555142743174 -0.00184868561011
0.555211879999 -0.00423254898981
0.555296325841 -0.0018922951706
0.555393691905 -0.00184618453981
0.555471392467 -0.00107363115582
0.555537619878 -0.000862662109303
0.555594877875 -8.01806490998e-05
0.55564227717 0.000398551971226
0.555692049158 0.000400797544723
0.55575104517 0.00258104752686
0.555815577219 0.00189153338468
0.555883060954 0.000872917783059
0.555938361589 0.00114358075749
0.555994354461 0.0019812762746
0.556061093475 0.000699397489563
0.556133606669 -1.64828033168e-05
0.556200680906 0.000143021078853
0.55626736658 0.00120223741517
0.556323749598 0.00144820462003
0.556393999548 0.00214315813145
0.55647186132 0.00117917084116
0.556533793981 -0.00184317804487
0.5565862077 -0.00187468556177
0.556651144694 -0.00431916692916
0.556720004478 -0.00378800820389
0.556763825991 -0.0038851394648
0.55682922917 -0.00222955862179
0.556886764059 -0.00308213444218
0.556947094303 -0.00515967809947
0.557019923278 -0.00459646925298
0.557102232872 -0.00336292847294
0.557171106155 -0.00298098218094
0.557239729289 -0.00519315668822
0.557299000537 -0.00758746756022
0.557364762934 -0.005700905541
0.557435315172 -0.00648078687087
0.557506126567 -0.00586759373584
0.557551671893 -0.00517215552245
0.557610019004 -0.00557731733916
0.557672088775 -0.00367517149074
0.55772274426 -0.0031616777842
0.557785157095 -0.00296261617281
0.557852908121 -0.00355290021025
0.557917210819 -0.00339763974413
0.557974278961 -0.0030318661741
0.558043802983 -0.00208666219114
0.558125718786 -0.00267955434436
0.558198185828 -0.002425991646
0.558253389843 -0.00157732418355
0.558326848204 -0.000841634909043
0.558383749509 -0.00207242221106
0.558438228217 -0.00250747950598
0.558498629878 -0.00130251592128
0.558548044757 -0.00356265228298
0.558599550545 -0.00435091742702
0.558660434082 -0.00541462518837
0.5587334408 -0.00701591591056
0.558796873141 -0.00725795505964
0.55886083391 -0.00581721367836
0.558921039287 -0.00645038831104
0.558986842369 -0.00584954751314
0.559048059189 -0.00659983045547
0.559106798897 -0.00738280704859
0.559173965073 -0.00890519334787
0.559247309212 -0.0100121946742
0.559329991485 -0.011805482838
0.559403188183 -0.012189229768
0.559475498548 -0.0130467121518
0.559531231925 -0.0141371346883
0.559596819041 -0.0168187981287
0.559648077134 -0.019205430583
0.559699784122 -0.0208399133269
0.559759921262 -0.021773695349
0.559831102976 -0.0209218738979
0.559896789977 -0.0160605630476
0.55995692261 -0.0152317363153
0.560023827584 -0.014829994284
0.560089282145 -0.0136633530095
0.560146058262 -0.0141970343406
0.560210605961 -0.0133563711314
0.560280792607 -0.0132488026918
0.560362115174 -0.0131238736213
0.560433873563 -0.0133567116292
0.560496856852 -0.0131341349945
0.560556855689 -0.0121732429641
0.560611997495 -0.0111463591376
0.560668279982 -0.0111748472706
0.560717592179 -0.0121281958028
0.560781309239 -0.0147117417793
0.560829480584 -0.0146422500525
0.560889954129 -0.0154648267356
0.560951610705 -0.0164433363552
0.561011001985 -0.0145478636159
0.561063927042 -0.0118942830328
0.561138660366 -0.0111113104649
0.561216685632 -0.0087238785183
0.561268389601 -0.00623093072479
0.561335886998 -0.00675519481279
0.561404360564 -0.005487171664
0.561467183153 -0.00413786180946
0.561541302656 -0.00155368340538
0.561604959327 -0.00107888661351
0.561670994262 0.000818648366967
0.561737065459 0.00346064696051
0.561796447843 0.00504093599724
0.561862199034 0.0045387365929
0.56194055139 0.00558229901255
0.562010421828 0.00286146997466
0.562085311627 0.0016806387648
0.562163539054 0.00280281375892
0.562224123041 0.003586632364
0.562271278635 0.00208629576513
0.562347195856 0.00422978386044
0.562420464185 0.00675630808327
0.562480788412 0.0080542470015
0.562536227739 0.00811536448805
0.562590382475 0.00748582487803
0.562674252249 0.00736019059724
0.562736353771 0.00377503601953
0.562794703095 0.00409678324058
0.562859632218 0.00475172866613
0.562927034659 0.00404008579183
0.562997217721 0.00454744071892
0.563062019439 0.0037208863409
0.563124152991 0.00573247219186
0.563187592378 0.00704095380815
0.563247042977 0.00544156162279
0.56330144859 0.00382874401026
0.563364481545 0.00539005362384
0.563428665793 0.00726801370485
0.563499359235 0.00894106426143
0.563566181802 0.00811027262502
0.563646613176 0.007555565255
0.563711426529 0.00773557551591
0.563784158841 0.0101177258489
0.563831459256 0.0100450315282
0.563884141345 0.00813393953857
0.563949827269 0.00791827615563
0.564028022208 0.00926024218749
0.564088579013 0.0100525259447
0.564152068569 0.00672310020803
0.564216406041 0.00621510365237
0.564272859195 0.00697590534888
0.564330728849 0.00546546948271
0.564384116074 0.00740277519777
0.564436297946 0.00598280927801
0.564502721046 0.00625821600702
0.564574897237 0.00409320734878
0.564637510562 0.00343518711813
0.564723413078 0.000802431564197
0.564789286875 0.000419748551683
0.564872189839 0.000212197130053
0.564949495935 0.000722708359745
0.564993488874 0.00186605929919
0.565053274247 0.0037849070738
0.565134290654 0.00364633683998
0.565195225866 0.00545355239754
0.56524212722 0.00388039716923
0.56529503785 0.00213791559712
0.565345169725 -0.00193672941427
0.565416350378 -0.00509046613407
0.565507145524 -0.00466823326491
0.565581499549 -0.00531277002819
0.565645793706 -0.00665111334862
0.565698900587 -0.00714807455466
0.565754560681 -0.00760171796428
0.565814939595 -0.00754610983204
0.565877606472 -0.00830432421783
0.565941214043 -0.0104907805012
0.566014653221 -0.0109631915508
0.566082751946 -0.00719968243124
0.566145440345 -0.00619303904045
0.566225420239 -0.00481817321357
0.566283749972 -0.0023057644435
0.566347747792 -0.000861707228931
0.566400230393 -0.00221614670794
0.566478279272 -0.00146951556258
0.56653355697 -0.00138113070771
0.566590443986 -0.000424504832034
0.566651322536 0.00137676197014
0.566712890647 -0.0023269797124
0.56677653663 -0.00161494348308
0.566836326538 -0.00170215351877
0.56689485782 -0.000737897387649
0.566961622114 -0.00114758951063
0.567028772815 -0.00147742651175
0.567103393674 -0.00236734997078
0.567179484047 -0.00336072133955
0.567241125386 -0.0040166004496
0.567310675529 -0.00365620029845
0.56738978474 -0.000632612623542
0.567466132841 0.000628377224237
0.567536331465 0.00368368546999
0.567611716525 0.00299194501063
0.567694921702 0.00127590618684
0.567746701009 0.0024172936966
0.567802323243 0.00252000144285
0.567862651983 0.00217213143585
0.567940600844 0.00279595066223
0.568009491952 0.000677235206938
0.568076218769 -0.00150086424252
0.568145622575 -0.00207401725985
0.568222517796 -0.000872301843719
0.568275596174 0.000806191342988
0.56834157902 -0.0017080328951
0.568403317663 -0.00531776445057
0.568486256804 -0.00429865840293
0.568548514232 -0.0044577072905
0.568600405407 -0.00251333220563
0.568671730578 0.000920979894193
0.56875637412 -0.000469786268889
0.568832701722 -0.00158467045167
0.568887061421 -0.00014845437221
0.56893711122 -0.000797007458577
0.569001046917 -0.00159181569841
0.569047754702 -0.00169894561509
0.569114282017 -0.00211372531027
0.569192767695 -0.000909143167953
0.569254090912 -0.00106647247216
0.569308070543 0.00228524054138
0.569364175563 0.00318716760254
0.569421264173 0.00105240813615
0.569502092983 0.00149095624968
0.569563681815 0.00179262242082
0.569632382819 0.00286762434482
0.569710021558 0.00320723214295
0.569785763163 0.0015721356755
0.569844942831 0.0034497410547
0.569902219792 0.00514950949929
0.569960777624 0.00603257028212
0.57000944726 0.00707467384834
0.570064064752 0.00545807761992
0.570124829449 0.00665568920491
0.570200695794 0.00571869606003
0.570265707204 0.00713384365666
0.570324610744 0.00778263146835
0.570410198834 0.0082725606992
0.570490405294 0.00931082787866
0.570551612688 0.0120957828368
0.570628709651 0.0115952422267
0.570711632001 0.0111276859764
0.570776418305 0.0143159654211
0.570847161053 0.0147454702225
0.570886381945 0.0139032931256
0.570956205322 0.0157578607569
0.57102468895 0.0142713613878
0.571078991333 0.0131643466763
0.571130217705 0.014018741181
0.571192417746 0.016167346438
0.571243216029 0.0173485509605
0.571305723624 0.0202540377117
0.57137664637 0.0184958501768
0.571447779464 0.0183798417764
0.571522543116 0.0196262082723
0.571588369727 0.0189524400817
0.571655546058 0.0187429637769
0.571713919554 0.01669828777
0.571786450187 0.0145328346159
0.571831481444 0.014410924983
0.571900636624 0.0169431214034
0.571970104003 0.0186855238355
0.572076987888 0.0209746407822
0.572134602272 0.0194822762111
0.572194504806 0.0198572001514
0.572257151055 0.0207683738058
0.572311042963 0.0189395919067
0.572376609598 0.0190500608781
0.572448232378 0.0175215108862
0.572537621613 0.01770844214
0.572595627378 0.0185942015966
0.572662856482 0.0189378121338
0.572724221792 0.0170090366584
0.572804044018 0.0177990041387
0.572873280588 0.0170452969452
0.572956665293 0.0163612342348
0.573047431744 0.0149778884
0.573132379497 0.0149020929012
0.573196359079 0.0124343203149
0.573259952716 0.00993609845893
0.573311628864 0.00862764694112
0.573375023972 0.00747798975883
0.573433420186 0.00949527243547
0.573511300999 0.00857979861078
0.573571019747 0.00598551339952
0.573609775005 0.0044828484389
0.573679429973 0.00348675101134
0.573775945852 0.00276913897636
0.573845078696 0.00202294887359
0.573903776154 0.0026396574859
0.573956122873 0.00341884187062
0.574019158247 0.00270905833952
0.574091109344 0.00156789104701
0.574161910754 0.00134245855109
0.574233409502 -0.000149995624718
0.574309713738 -0.000715520740739
0.574383818526 -0.00155323127178
0.574481319821 -0.00446898815794
0.574541467339 -0.007019955672
0.574603920956 -0.00857317970056
0.574672368852 -0.00821476659291
0.574736576016 -0.00735906583373
0.574799582098 -0.00619229390026
0.574861254966 -0.00820692826762
0.574927632552 -0.00925358597081
0.574997403042 -0.0101306184545
0.575053080292 -0.00964271734174
0.57511348045 -0.00701022597494
0.575159037495 -0.00802686495595
0.575222507824 -0.00879828689108
0.575295382425 -0.00986096596816
0.575359099213 -0.0124547879881
0.57541860367 -0.0116059030593
0.575477342436 -0.0109394104036
0.57554800683 -0.0113616415977
0.575603795291 -0.0116929915659
0.575664401893 -0.0122495343158
0.575720596385 -0.0107138118371
0.575787055882 -0.00843054505214
0.575850020232 -0.00905811709722
0.575915329239 -0.00771332520975
0.575975653113 -0.00836160566275
0.576026463257 -0.00806315631524
0.576081857772 -0.00788611436041
0.576154946116 -0.00799669100208
0.576234040215 -0.0097277144979
0.57630783653 -0.00781259513618
0.576375890769 -0.00807711103088
0.576438748339 -0.00635983692704
0.576507166592 -0.00850146036038
0.576566641805 -0.00844397409264
0.576637173568 -0.00805647114822
0.576716294893 -0.00854639712528
0.576787580844 -0.00787596438445
0.576869224212 -0.00781626092822
0.576936630278 -0.00776648168712
0.57704388037 -0.00839281044699
0.577124481284 -0.00828823308973
0.577186219856 -0.00762919133594
0.577246646693 -0.00568026857754
0.577316270204 -0.00688470028755
0.577380026588 -0.00715408648136

Masked
d_inv fsc
0.0281698835764 0.822120409897
0.0414715126459 0.823384894387
0.0488203501585 0.824814092636
0.0545020964595 0.824013623292
0.0592812424041 0.823225978852
0.0632590045746 0.821461783663
0.0665084887896 0.820502901426
0.070140879212 0.817664173423
0.0730573143329 0.816087894115
0.0756267326939 0.812303196558
0.0780651505071 0.810028519066
0.0805780628044 0.808912666776
0.0826373928685 0.80624597919
0.0851492565777 0.802507535741
0.0870993348417 0.799515938763
0.0889048075729 0.793633090077
0.0908927871141 0.787643853894
0.0924930588236 0.784160865573
0.0940614966463 0.778552071074
0.0959365325842 0.774295811754
0.0976123418008 0.768807958786
0.0991844767742 0.76327435149
0.100676281535 0.758287116003
0.102171179426 0.753639712276
0.103585215745 0.748018440517
0.104822383951 0.742729437448
0.10628535667 0.737559636978
0.10756145482 0.732006143376
0.108643717165 0.727004651453
0.109868874585 0.723088893729
0.111311360347 0.718236445512
0.112631462694 0.714064045858
0.113760166451 0.708169236188
0.114890950245 0.704563840004
0.116054849387 0.701046412731
0.117067947671 0.696914564231
0.118182094231 0.6925038074
0.119271767688 0.689608755095
0.120302119488 0.684518684739
0.121224099462 0.681940307432
0.122311473999 0.677526593052
0.12314281943 0.673900053122
0.124140394801 0.669511919747
0.125246604254 0.66653207904
0.12619672099 0.662788745578
0.127105746019 0.660862430335
0.128125368356 0.658053951399
0.129103743013 0.655636019562
0.129926127461 0.652939678572
0.130815818211 0.650809103033
0.131653162663 0.649514048744
0.13256538178 0.648670434827
0.133307433561 0.648704676786
0.134215875871 0.648621460922
0.134980625345 0.647656486589
0.135715673269 0.647498404277
0.13658574293 0.646979306823
0.137335766768 0.64615225154
0.138170863831 0.646764176514
0.138982537789 0.647350539541
0.139735035564 0.647210162213
0.140476514419 0.64744960478
0.14124866017 0.647496368469
0.142071011971 0.649358390357
0.142863092673 0.648993617509
0.143595719416 0.649291235485
0.144340590783 0.648673480062
0.145049074617 0.648990058587
0.145685049643 0.649597929957
0.146393330288 0.652224671845
0.147130818137 0.653292661033
0.147810607148 0.65506001121
0.148495022897 0.654932537186
0.149122605546 0.655216212401
0.14982010958 0.656685171679
0.150362566536 0.657320725088
0.150986899759 0.658516332313
0.151628517355 0.659973032853
0.152396612452 0.659818742706
0.153089804837 0.661399640125
0.153659042233 0.66044083564
0.154383008717 0.662023807416
0.154961786178 0.661819391949
0.155565557199 0.663158441333
0.156157377128 0.66157078238
0.156908903897 0.663498445634
0.157445116798 0.662060223697
0.158033200667 0.661387328302
0.158702723855 0.661108108499
0.159315103992 0.65915207818
0.159987063799 0.658205012326
0.160448620451 0.658713642252
0.161016844515 0.659493057668
0.161639696657 0.658460162076
0.162207523091 0.659261674733
0.162730068533 0.658549343257
0.163160069572 0.658147718567
0.163748502706 0.657182548645
0.164333789758 0.655563389637
0.164943813821 0.653637380882
0.165566675347 0.65460050466
0.166015860097 0.654521411446
0.166498284004 0.653260711543
0.16703931377 0.651003811481
0.167550567749 0.650009402181
0.16811959073 0.64666657501
0.168624356668 0.645086767584
0.169285259333 0.642997029134
0.169819499377 0.642621448316
0.170338767395 0.641320007875
0.170837136599 0.641905311586
0.171328562567 0.640097086219
0.171853767056 0.637237871363
0.172354542472 0.636141613937
0.17283673287 0.634990934651
0.173402672679 0.633478551805
0.173896267339 0.63367902627
0.174506110557 0.633436547077
0.174921724193 0.633682818059
0.175364295985 0.634004252093
0.175810257929 0.634930568098
0.176313224924 0.633921470141
0.176809081698 0.634095497834
0.177263803971 0.633963275064
0.177715012169 0.633051008242
0.178174728191 0.632741622947
0.178626848306 0.63258630301
0.179046957511 0.632854277432
0.17958741919 0.631744765963
0.180050760496 0.632213382822
0.180519714472 0.630561701272
0.180936662334 0.628873064878
0.181390471515 0.629430013434
0.181873511581 0.630949847104
0.182318647993 0.630768681743
0.182774698557 0.630287766797
0.183241269049 0.630763804425
0.18364287567 0.629908666329
0.18415958025 0.628128336939
0.184681156662 0.628890952657
0.185035021209 0.628782248104
0.185407604271 0.628480368091
0.185855173458 0.628152045274
0.186323655362 0.628020617569
0.186825729596 0.627205058191
0.187258594547 0.627220287059
0.187672253349 0.627438599932
0.1882099327 0.628356465703
0.188653478748 0.628685189328
0.188975397555 0.630622685669
0.189356947536 0.631707673291
0.189743104617 0.632262172726
0.190131192261 0.632312286879
0.190560022083 0.631826568623
0.191023754444 0.630868011179
0.191425187047 0.631591259117
0.191799459751 0.632947841735
0.192218436355 0.633633657649
0.192628780189 0.635270088516
0.192955358424 0.634120930436
0.193358383749 0.633734229783
0.193790205033 0.633425836128
0.194151794012 0.633224452728
0.194513115358 0.633792395614
0.194937883944 0.631980968581
0.195394010621 0.632731197459
0.19583532192 0.632478160134
0.196232693717 0.635530427165
0.196533462324 0.636100155383
0.196882358222 0.638358581231
0.197267539395 0.637972432727
0.197672084873 0.639613249155
0.198116267148 0.639264106837
0.198491251934 0.639514168305
0.198887315455 0.640492376838
0.199278148197 0.640751634052
0.199661387062 0.641174480982
0.199998206304 0.640590235939
0.200366038536 0.639896171867
0.200754852895 0.641267048147
0.201183448881 0.641082438096
0.201634822059 0.64319266726
0.201978820214 0.643246864259
0.202316635458 0.642337508102
0.202658193687 0.642369551999
0.202992501006 0.643670041211
0.203315061862 0.643909329103
0.20374810933 0.643930905987
0.204167954408 0.642457370282
0.204466048484 0.642734792821
0.2047801276 0.645752125648
0.2051405959 0.646327505174
0.205477527481 0.647432398688
0.205881662727 0.645292163428
0.206302166064 0.644066534205
0.206609382408 0.642465981591
0.206891274918 0.640811948102
0.207245342369 0.640988241038
0.207607060589 0.639925779163
0.207939199224 0.638913755016
0.208228643985 0.640362348949
0.208582473412 0.638193152795
0.208950600604 0.638574609339
0.209252725732 0.638524326262
0.209523393834 0.637835615285
0.20993336017 0.638061324897
0.210292135549 0.638210974136
0.210635798864 0.637742580168
0.211023317778 0.639112376133
0.211465441107 0.638703616122
0.211788081815 0.637312362192
0.212029409259 0.6356327216
0.212382900301 0.635862288053
0.21264710083 0.635905136992
0.212934866729 0.634975660833
0.213343563793 0.63404653829
0.213624474093 0.634513107261
0.213997217094 0.631854154502
0.214348206257 0.63190484401
0.214689296862 0.630580549924
0.215096594618 0.630307575733
0.215422777364 0.62768968595
0.215782424351 0.628100594469
0.21598753778 0.627592069018
0.216303091481 0.625278917467
0.216651323588 0.623782771861
0.216932471965 0.623333166111
0.217356904215 0.621974301416
0.217696241169 0.620473566058
0.217964390437 0.621409999828
0.218229930143 0.620140562933
0.218569364249 0.619655576541
0.218879178891 0.618459371677
0.219150136364 0.616823171403
0.21943456918 0.613295676265
0.219737313144 0.611291879335
0.220073153963 0.608813312692
0.220375838757 0.604845585881
0.220714818139 0.603255948529
0.2210153709 0.601504243622
0.221271986042 0.600349291816
0.221642756391 0.598924881997
0.221959336574 0.596514437547
0.222241495624 0.594832407331
0.222550211391 0.592526205859
0.222823517421 0.592202766496
0.223113373444 0.592243104433
0.223420290711 0.592035835265
0.223728009863 0.589382722171
0.224066755639 0.588906939822
0.224357478514 0.586722066908
0.224621745661 0.585754336804
0.224872231103 0.584729758862
0.225108357226 0.583925562044
0.225414351855 0.58202435233
0.225701912234 0.581828892061
0.225982244239 0.579518508762
0.226288630285 0.574784131395
0.226638539936 0.572591537214
0.226955286479 0.569120458897
0.227310024051 0.570825168327
0.227614523296 0.568464450402
0.22787974928 0.565991612169
0.228166627488 0.565160341233
0.228559440362 0.562743740436
0.228834233248 0.562386714862
0.229115390851 0.557777021427
0.229339864539 0.558604164202
0.229616180143 0.554965149122
0.229860405748 0.55264996607
0.23012952556 0.549252118578
0.230416108009 0.547412579981
0.230761385333 0.541886027578
0.231015992669 0.54079189693
0.231312236008 0.537771353493
0.231578472002 0.538115966529
0.231899624185 0.537519234401
0.232191184641 0.53477240655
0.232496806602 0.533913632201
0.232773820444 0.53257065529
0.233016289341 0.529472895824
0.23327142049 0.528101894859
0.233570551531 0.526065093404
0.233826568116 0.52136003424
0.234126472343 0.519108601701
0.234325444505 0.515916379946
0.234521347033 0.513270950378
0.23478879189 0.510206204449
0.23516916241 0.510118060399
0.235421913902 0.507632069005
0.235675398588 0.50558867484
0.235916375366 0.501922649772
0.236218656585 0.498860345767
0.236526635957 0.495349242749
0.236769046871 0.491249903518
0.236988727237 0.489673807907
0.237256246161 0.486125324932
0.237524426547 0.48596835105
0.23781095447 0.484193666046
0.23813067316 0.482421888294
0.238374956278 0.480496100839
0.238639744691 0.477150205486
0.238872040765 0.475078392581
0.239076578421 0.473573453922
0.239357306892 0.470460265375
0.2396803119 0.468829837418
0.23995055368 0.465260368211
0.240203428797 0.463561930158
0.240442950614 0.460293089175
0.240667163936 0.4566866604
0.240931102969 0.454286054614
0.241164862614 0.451121376206
0.241405611665 0.448948100113
0.241713930175 0.446322866789
0.241925613463 0.442548221452
0.242137127158 0.437652386847
0.242445343573 0.434312703808
0.242775448656 0.429381080317
0.243077421826 0.427953804368
0.243346559914 0.42270781897
0.243607912564 0.418474565683
0.243849484561 0.412958518064
0.244109296099 0.410016816904
0.244338902248 0.404540834503
0.244636743222 0.400600921321
0.244852139368 0.397137221769
0.245091990058 0.392721072943
0.245315876182 0.389014875751
0.245530052846 0.383014631606
0.245792303857 0.378595490798
0.246057782697 0.373555953623
0.246413928807 0.368415598578
0.246680015248 0.366350431546
0.246915119743 0.362794114777
0.247119412292 0.357680140829
0.247347882414 0.353289898487
0.247552015862 0.34955217746
0.247725639568 0.34662054009
0.247992126447 0.343657811324
0.248229450879 0.3425090507
0.248463725478 0.338373244667
0.248729859091 0.334080157141
0.248973545181 0.330683628741
0.249180363333 0.330897616774
0.249450052759 0.327491988934
0.249708981263 0.328039065254
0.249984864674 0.326448444518
0.250252270579 0.323682728849
0.250495971094 0.317948888117
0.250711365829 0.313649968552
0.250985548469 0.309621088796
0.251164873476 0.3060251254
0.251369804439 0.302362360667
0.251575671285 0.298581432956
0.251802429169 0.293229505773
0.251979907502 0.287974827578
0.252203289531 0.283652592511
0.252477061268 0.282400710843
0.252753619295 0.280960384591
0.252981209858 0.279345018237
0.25319714102 0.278967335525
0.253461530802 0.272957930809
0.253700209292 0.269657982239
0.253961908798 0.268297332172
0.254215876828 0.26315150608
0.254472583981 0.26210203553
0.254687867744 0.258299218477
0.254886436819 0.257600240245
0.255085030004 0.25253129504
0.255354704884 0.249608483354
0.255588583782 0.250029639975
0.255829393961 0.24862326477
0.256037486962 0.247293472155
0.256259446145 0.247962000499
0.256473811022 0.244329045797
0.256694811016 0.24412941168
0.256970726916 0.240581105365
0.257238751355 0.237562058786
0.25742780662 0.236704649849
0.257653802099 0.236923439079
0.257887513689 0.237328478814
0.258084403608 0.238294433748
0.25828692864 0.234766003751
0.258499096781 0.234123530547
0.258742328146 0.232333733521
0.258984537438 0.23103952816
0.259190025518 0.229586299266
0.259429379141 0.227908771993
0.259710382445 0.227713970614
0.259982903433 0.226606697135
0.260172658951 0.226285637849
0.260425007728 0.226365965247
0.260625230689 0.224982240722
0.260831165559 0.225052190238
0.261038353036 0.224528482924
0.261290385186 0.225124820504
0.261492041193 0.221531635446
0.261731457779 0.222292029564
0.261956647714 0.220091323802
0.262122646921 0.219698185007
0.262309094002 0.21747254455
0.262540798248 0.216877341488
0.262764041134 0.215139855614
0.262962693313 0.21516769622
0.263214333407 0.211070342072
0.263389606607 0.210823211718
0.263574266536 0.20818134618
0.263838760632 0.209229581415
0.264070190966 0.207252509878
0.264289868886 0.205100998876
0.264518834534 0.203226470882
0.264756896749 0.200698671307
0.264943321734 0.201814504702
0.265154766833 0.198293225247
0.2653607842 0.19396987394
0.265537191942 0.190389249574
0.265705244491 0.187633492432
0.265884272447 0.185649078677
0.266121499331 0.184630771296
0.266334517713 0.180713798661
0.266552811534 0.179438368199
0.266726050272 0.178339347706
0.266941500727 0.178325196508
0.267157335931 0.176619185451
0.267364096353 0.174238593495
0.267611423744 0.171131470635
0.267778086847 0.171471275788
0.268006204143 0.170800054808
0.268193715368 0.167289214341
0.268454009801 0.167183411514
0.268725515971 0.165528020581
0.268933363811 0.162320985796
0.269129696707 0.162299157921
0.269307624565 0.159347414631
0.269498655513 0.159109689557
0.269714111672 0.157015377462
0.269936602014 0.154837142515
0.270136634955 0.152085752355
0.270415343829 0.148366084536
0.270601748699 0.148481442646
0.270763958912 0.146784083872
0.270974233176 0.147206301233
0.271178093954 0.146322305523
0.271396171548 0.143518630456
0.271589770981 0.139987774602
0.271749208163 0.139636441287
0.271973782703 0.138135557732
0.272199067316 0.134214423597
0.272422104888 0.134219306559
0.272669607854 0.134142734067
0.272847279514 0.135758886954
0.273017208317 0.133462000558
0.273213596502 0.132476252902
0.273419021923 0.129491925101
0.273601885989 0.128641661618
0.273801235396 0.129385898305
0.273962373579 0.13090134747
0.274169281723 0.132396725116
0.274419314571 0.13006103643
0.274612633923 0.130957058584
0.274806069012 0.129475928121
0.275032119689 0.129222974329
0.275227470806 0.129968899724
0.275447601301 0.129159040076
0.275605104415 0.129093591969
0.275786230989 0.128530455011
0.275993636509 0.129006069143
0.276249127655 0.129376870306
0.276462632284 0.129081334322
0.276635254751 0.131663936768
0.276870510649 0.134155296569
0.277041517979 0.135521673514
0.277224045772 0.134416219558
0.277369311985 0.13441184949
0.277544480471 0.132964844833
0.277752362494 0.134810095654
0.277954746617 0.135261047599
0.278171192083 0.137937203947
0.278389371585 0.139070514884
0.27857715548 0.141847247101
0.27875298877 0.140745129798
0.278952121137 0.143009969326
0.279185591986 0.141319450307
0.279352625461 0.142801097288
0.279508383519 0.141877376555
0.279698840486 0.145031281468
0.279882676196 0.1470359733
0.280042842936 0.146618480744
0.280212356617 0.151753865167
0.280370327652 0.153589870782
0.280564031888 0.15308069013
0.280748498095 0.153693272049
0.280983396825 0.153657058543
0.281193468339 0.153552882968
0.281370918107 0.154320787085
0.281548263441 0.154144996467
0.281747813254 0.153998641052
0.281932861939 0.1567721312
0.282101019336 0.156540983038
0.282308400399 0.158558066925
0.282524607112 0.157681277576
0.282676851001 0.158703094602
0.282849110758 0.158937836085
0.283026477602 0.158260063618
0.283186641321 0.160329885005
0.28337596491 0.163210957562
0.283591482995 0.161592698528
0.283762525927 0.162554494248
0.283960630161 0.159595216801
0.284186930799 0.159334916344
0.284418613473 0.160414514695
0.284620366742 0.16049817899
0.284798366059 0.159998291373
0.28492415169 0.157876270567
0.285098836349 0.156543803859
0.285330526081 0.156035134271
0.285542681739 0.155291753667
0.285719839657 0.156323618923
0.285915654044 0.155481466179
0.286131462623 0.156265714952
0.286334723459 0.156473703574
0.286527163008 0.154938051687
0.286711122637 0.154303341836
0.286888573214 0.151697687812
0.287026667491 0.151018799674
0.287208534267 0.149716300077
0.287390321348 0.14963056517
0.287532763875 0.145587361619
0.287691104774 0.144250817749
0.287884601909 0.142184728481
0.288092986292 0.141801506274
0.288240829054 0.137511405692
0.28844260536 0.135792308129
0.288623163255 0.135787275989
0.288767145671 0.134261240206
0.288929333136 0.130456290929
0.28908810027 0.128240538298
0.289305598188 0.129688779494
0.289528529905 0.128976027738
0.289719786296 0.129139035911
0.289913768782 0.126157064166
0.290037405361 0.120794142751
0.290179723617 0.11968176016
0.290382961031 0.119456560617
0.29060344287 0.118223029077
0.290813581393 0.11735990911
0.291022528408 0.115763985601
0.291204906129 0.114690807008
0.291362690426 0.114871299535
0.291543048144 0.111658191192
0.291708733817 0.109600323165
0.291857098657 0.107983459303
0.292074938116 0.10705839754
0.292264496332 0.104417118553
0.292417880192 0.103212338293
0.292550118212 0.102234952722
0.292667485937 0.0996920675655
0.292861553508 0.0995255084269
0.293055440803 0.0976740220648
0.293238529196 0.0962016961618
0.293439153309 0.0952366113279
0.293592381931 0.0934196272898
0.293731780471 0.0889377200708
0.293901333007 0.0880614960097
0.29409240491 0.0881623267772
0.29424960952 0.0886284390254
0.294391094942 0.0915522159178
0.294563073839 0.0876195162638
0.294742222732 0.088314521754
0.294910965902 0.0882996815791
0.295081398997 0.0847463362752
0.295283507202 0.0849928233716
0.295501846304 0.0811563869246
0.295684176322 0.0809707181103
0.295861678616 0.0803549530805
0.295999586614 0.0802576121137
0.296145845871 0.0812977385945
0.296299986361 0.0817411905626
0.296466480597 0.0781555984122
0.296618783086 0.0784167972905
0.29679715374 0.0764374950418
0.296959171952 0.0760843253607
0.297116430494 0.0712565477641
0.29731572173 0.0708265413672
0.2974866345 0.0698368232206
0.297632601732 0.0690178870451
0.297815735835 0.0672861755598
0.297995726315 0.0672192725796
0.298165994369 0.0668517497304
0.298343235779 0.0633692496795
0.298545072826 0.0608868853818
0.298704498093 0.0585479930136
0.298860512959 0.0580675378487
0.299006931794 0.0559602304932
0.299205954936 0.052933382369
0.299396800933 0.0479405105827
0.299541583776 0.0448669852996
0.299712920531 0.0443704077662
0.299893427392 0.0425108681131
0.300056740222 0.0401852473222
0.300240928344 0.0388998823613
0.300383939875 0.0380067826861
0.300519552308 0.0382359473369
0.300666460847 0.0359701265846
0.30082314907 0.0369849312989
0.300994760407 0.0346778642554
0.301160110231 0.0318726506433
0.301327485975 0.0312873425379
0.301531874378 0.0299654452263
0.301757947944 0.0280340420366
0.301964890215 0.0268169481262
0.302178863694 0.0244708509317
0.302322634281 0.0215792131757
0.302446780491 0.0202354030097
0.302623830965 0.0171848809874
0.302755457952 0.0155665916052
0.302912476331 0.0139317206155
0.303061828975 0.0136249350587
0.303229629541 0.0108797226575
0.303383696059 0.0096776169996
0.303534817932 0.00483912348448
0.303700892524 0.0039039709015
0.303848919646 0.00422874421578
0.303974140638 0.00343371929432
0.304138370764 0.00270737615127
0.304351527968 0.000952747180115
0.304523610263 0.00086597768785
0.304694303964 -0.00204805226814
0.304842375591 -0.0025873428064
0.305008851961 -0.00365905091118
0.305189660003 -0.00347496438867
0.305364932648 -0.00551722367221
0.305510520072 -0.00329294113678
0.305670661664 -0.00140654035924
0.305837789463 -0.00478929199185
0.305995145494 -0.00662068095143
0.306119378857 -0.00613811242965
0.306220550515 -0.00677283914504
0.306382694547 -0.00918692257628
0.30653705707 -0.00758780426372
0.30673741355 -0.00809828439489
0.306898980314 -0.00869585176643
0.307050273564 -0.00584856546325
0.307216112541 -0.00840640601566
0.307409889231 -0.00909843247601
0.307553644886 -0.0103906910165
0.307713514239 -0.0107074077716
0.307865338723 -0.0104961588863
0.308031093678 -0.0112598167095
0.308183913087 -0.0131838409951
0.30836852265 -0.013275117749
0.308506806156 -0.0140835463404
0.308638954071 -0.0157177391704
0.308785776622 -0.0144903844121
0.308941816559 -0.0120615304689
0.309131642239 -0.0106639119625
0.309279928228 -0.0124722808571
0.309435522072 -0.0114067319379
0.309571063944 -0.0113210696508
0.309708898148 -0.0102061246223
0.309829873089 -0.00744647408793
0.309965353109 -0.0104691290715
0.310126530449 -0.00743869076918
0.310301920588 -0.00597138313444
0.310479261361 -0.00561715301329
0.31066556803 -0.00372995117551
0.310857911577 -0.00487631452778
0.311014033282 -0.006409634937
0.311140378077 -0.00487027276952
0.311270348014 -0.00419376815217
0.31142137928 -0.00301113316883
0.311543636835 0.00174214427826
0.311683233539 0.000668196194872
0.311847663228 0.00207002458481
0.312004020031 0.00296084486686
0.31214286409 0.00300245350437
0.312298723038 0.00458581437499
0.312506562592 0.00461391338987
0.312667822952 0.00310910088685
0.312849684933 0.00605755274517
0.31306073247 0.00764859749899
0.313214859736 0.0083203552857
0.313365226515 0.00817160783395
0.313523457042 0.00718025409582
0.313669519888 0.00666910517236
0.313813221347 0.00900857870312
0.313942587482 0.00995739622554
0.314072355479 0.0112581275036
0.314243855924 0.0102017284291
0.314366803059 0.0118975081873
0.314505530493 0.0113513474948
0.314659665299 0.0130236409387
0.314810346269 0.0140112476203
0.314947754276 0.0142792365828
0.315121973253 0.0153763442648
0.315243837511 0.0170519415071
0.315378448246 0.0206524228322
0.315521705716 0.0228557911223
0.315690081246 0.0245705972277
0.315827846883 0.0266164366789
0.315976052359 0.0286994134684
0.31614913054 0.0293748895353
0.316287364503 0.0311335263101
0.316432286593 0.030453348151
0.316600935041 0.0330539499776
0.316772951331 0.0324828203059
0.316895967179 0.0313847741267
0.317074494301 0.0337283509256
0.31721033894 0.031510863851
0.317380263203 0.0319508492756
0.317545247494 0.0322535827663
0.317705473276 0.0327582364765
0.317904829033 0.0333721467612
0.318055177838 0.0338986649337
0.318202059842 0.0331332712988
0.318336977075 0.0335284322007
0.318495040507 0.0367209176661
0.318655747363 0.0361772300665
0.318818284427 0.0347484624505
0.318961671339 0.0368989370458
0.319106398527 0.0377075693277
0.319251936368 0.0394289591997
0.319404837321 0.0390690878193
0.319547830833 0.0376459072107
0.31970658413 0.0364854437506
0.319825343705 0.0366868991639
0.319954076496 0.0351472032058
0.320103390322 0.0360246509459
0.320231600644 0.0366962304337
0.32036179071 0.0371489185426
0.320493219135 0.0363998299597
0.320620608693 0.0344572389253
0.320781957246 0.0347754878506
0.32091914889 0.0349578739445
0.321096274362 0.0347907248321
0.321231209897 0.0359795023144
0.321381556481 0.0351112415188
0.321516073458 0.0322150334158
0.32164375387 0.0325384137262
0.321814290724 0.0322084808579
0.321949123549 0.030821910227
0.322082076243 0.0282276681827
0.322207352252 0.028207641953
0.322340200944 0.0266062143227
0.322445099547 0.0268080739669
0.322563126093 0.0250868837761
0.322735517282 0.028566678791
0.322893795054 0.0295796881095
0.323038005474 0.0301494970881
0.323159382387 0.0290634730251
0.323349348679 0.0304051550982
0.323528296031 0.0298065535129
0.323657400265 0.0273296819002
0.32377428441 0.028846963645
0.323918176519 0.027699981938
0.324048485964 0.0252697248483
0.324205165806 0.0264767603506
0.324390707234 0.0293358635852
0.324522201215 0.0297380281179
0.324655612385 0.0295566381705
0.324767564063 0.0287099139422
0.324913791847 0.0266402760232
0.325055164127 0.0292792166377
0.325190106124 0.0275661623964
0.325306709466 0.0303143922928
0.3254430036 0.0291302769855
0.325583907559 0.0269106122246
0.325746185502 0.0266825838195
0.32589246364 0.0268812128426
0.326040364243 0.0278161411511
0.326209213182 0.0249698819856
0.326374181707 0.0252436063514
0.326530516885 0.0238948079844
0.326667535441 0.0232197690903
0.326798242204 0.0231017284504
0.326968479685 0.0259908339686
0.327116605236 0.0284271174872
0.327253848024 0.0277033062795
0.327389578427 0.0257774874511
0.327541328969 0.0264364165946
0.327666989778 0.0255367455452
0.327831358536 0.0254229225803
0.327951392673 0.0253112864098
0.32807212357 0.0235199050264
0.328201563683 0.0238417170075
0.328371183284 0.0242187276797
0.328481738944 0.0235098942823
0.328583858375 0.0240547011712
0.328679095026 0.0240691994726
0.328830856416 0.0247743485289
0.328991697939 0.0236188038649
0.329131569529 0.0247546351912
0.329246470267 0.0213204295325
0.32938760076 0.0212499586337
0.329536874532 0.0213360261382
0.329663113226 0.0197625172357
0.329829126259 0.0199144084801
0.329965801632 0.0197980586711
0.33010539759 0.0194641761375
0.330224963037 0.0190018780313
0.330371527466 0.0176744097221
0.330549588064 0.0144225381258
0.330708068084 0.0145226143063
0.33087647916 0.0105839480326
0.331001025799 0.00939826876741
0.331145877755 0.00830189891867
0.33124940961 0.00608061129125
0.331373313156 0.00426469740316
0.331492080139 0.00263707275248
0.331627063562 0.00343194216294
0.331768255541 0.00348673374631
0.331927891292 0.00446141495202
0.332049358307 0.00509067434974
0.332171530734 0.00472156833597
0.332269516396 0.0047951207942
0.332419089718 0.00384678063419
0.332518373522 0.0034901209099
0.332666992221 0.000751570176313
0.332796064393 0.000652203728821
0.333010286245 0.0029528026221
0.333199144146 0.0028571742348
0.333336637957 0.00190931416009
0.333494935422 0.00158638847304
0.333624153968 0.00266996223348
0.333747199335 0.00241969273051
0.333885381757 0.00125653847886
0.334038460616 0.00351453089323
0.334174652163 0.00371276943702
0.334310240429 0.0036933653478
0.334467793775 0.00424216431653
0.334611822381 0.00385440485468
0.33471320151 0.00390435668886
0.33482049163 0.00855346159016
0.334929062043 0.00777138286352
0.335093630183 0.00701534316169
0.335209303333 0.00555031195968
0.335326676978 0.00418337521547
0.335449559322 0.00477359134732
0.335596415653 0.00686039350765
0.335714433745 0.00672475203792
0.335847630595 0.00721498434942
0.336004808698 0.00714663402783
0.336118674341 0.00764640383277
0.336262122201 0.00965212757956
0.336390516281 0.00984682096139
0.336500395762 0.0130188119068
0.336620238294 0.014611970752
0.336765981081 0.0117489356212
0.33686278938 0.011204549461
0.336987504668 0.0113597011488
0.337129066328 0.013687117492
0.337233197288 0.0147444273313
0.337338125198 0.015295613731
0.337478300305 0.0195936358426
0.337626272573 0.0187709868527
0.337771797179 0.0200277522042
0.337901824514 0.0210671010237
0.33803683815 0.0217468245229
0.338144375049 0.0205148065649
0.338261895523 0.020738875828
0.338367334188 0.0224918555302
0.338525020183 0.0213311893278
0.33867383479 0.0229681158411
0.338799553172 0.0236294644769
0.338908373678 0.0259730588161
0.339029285695 0.0234254028528
0.339175407713 0.0223360615067
0.339297306945 0.0228539199805
0.33943644818 0.0233021127594
0.339572753168 0.0252108193038
0.339709891439 0.0237523351935
0.339847961973 0.0243803473793
0.339997745987 0.0254238296789
0.340147293061 0.0231976280144
0.340268688366 0.0240263109737
0.340366587215 0.0239555802189
0.340505419432 0.0217910769942
0.34063905251 0.0169863786442
0.340791950054 0.0167622273871
0.340921985427 0.016895206022
0.341099489361 0.0171287035891
0.341229566339 0.0152549679629
0.341342947362 0.0133900789568
0.341461810773 0.0128694564219
0.341589058535 0.0125951227246
0.341741990555 0.0143979970995
0.341876957854 0.0155721672974
0.34200375935 0.0160131843213
0.342137357474 0.0152230670276
0.342264428664 0.0138461892193
0.342383654217 0.0122655197503
0.342511551399 0.0118161114766
0.342635822341 0.0105283661702
0.34274912523 0.0102013216485
0.342892316059 0.00684749785601
0.34300306711 0.00625300007176
0.343088126519 0.00499479830355
0.343212030344 0.00277115559022
0.34334157805 0.00222113090867
0.34349604863 0.00129917001341
0.343601431968 -0.00161739628746
0.343754709489 -0.00429399470404
0.343878603722 -0.00310927771833
0.343986941401 -0.00611901672921
0.344110469296 -0.00515054213299
0.344246896637 -0.00543969419912
0.344383706245 -0.00674508036976
0.344526693373 -0.00439759867089
0.3446451428 -0.00367424580303
0.344766293556 -0.00567394869109
0.344885250036 -0.0039333030757
0.344996988726 -0.00314177547894
0.345096395185 -0.00359368548404
0.345237427161 -0.00713613202705
0.345418341237 -0.00647899069135
0.34553769459 -0.00693812700258
0.345651186088 -0.00721277419064
0.345766918317 -0.00789976396162
0.34588591358 -0.0083120600833
0.346018639805 -0.00754661239529
0.346129632137 -0.00770888383209
0.346245142958 -0.00986995952191
0.346409505976 -0.0102285399838
0.346527737279 -0.0117979254351
0.346630087803 -0.0151988955675
0.346771063073 -0.0156917946929
0.346916026697 -0.0144815644256
0.347059600349 -0.0138885863889
0.34717607822 -0.0115460817168
0.347284188259 -0.0130510258778
0.347436368743 -0.0128393278491
0.347537957099 -0.0128332765889
0.347662987052 -0.0122676996048
0.347780037576 -0.016375890695
0.347898666915 -0.0169434122904
0.348040884478 -0.018395740545
0.348173435888 -0.0175047712806
0.348310160655 -0.0169908978301
0.348466905988 -0.0161177661729
0.348586045324 -0.0169435123498
0.348728534509 -0.0157408029866
0.348859449139 -0.0169699807549
0.348981060312 -0.019147787493
0.349100981983 -0.0184774152424
0.349203373293 -0.018717754891
0.349339871378 -0.017536411276
0.349438932813 -0.0204145662965
0.349546643361 -0.0192627899601
0.349654614426 -0.0172141203028
0.34978014314 -0.0157708879287
0.349915718264 -0.014580733043
0.350045409736 -0.0149529692506
0.350154665537 -0.0161464198706
0.350276145648 -0.0162493398617
0.350413782998 -0.0166842603896
0.350536306309 -0.0146103722164
0.350642426125 -0.0119404137901
0.350740543224 -0.0110949897231
0.350861662917 -0.0116961372879
0.350969590922 -0.0126888531486
0.35110859684 -0.0122185208384
0.351206462246 -0.0116616193731
0.35131695194 -0.0111822860976
0.351453868447 -0.0129146020899
0.35157598804 -0.0131204339949
0.351673793802 -0.0140673180687
0.351822748159 -0.0135337262778
0.351934552427 -0.0134532657911
0.352039821182 -0.0131043010814
0.352136461926 -0.0124011724149
0.352237278162 -0.0131860087974
0.352366289362 -0.0117366400364
0.352474572323 -0.0104517498811
0.352589450784 -0.010175250433
0.352681899099 -0.00823951478784
0.352810186331 -0.00899300689418
0.352943962956 -0.00804294303284
0.353077773818 -0.00693426883356
0.35323346023 -0.00480101217843
0.353387702166 -0.00504202907873
0.353518147396 -0.00330611124363
0.353654890853 -0.00169520307681
0.353773960025 -0.000312871526873
0.353898688095 -0.00202764257974
0.354010451481 -0.00432387630417
0.354137555036 -0.00303598280632
0.354218806893 -0.00314114944502
0.354329131053 -0.00232690498677
0.354479331128 -0.00351267605576
0.354599434432 -0.00355646920371
0.354685503147 -0.00525727635837
0.354803440305 -0.00731352764518
0.354920265483 -0.00688039894268
0.355029204602 -0.00734786554466
0.355131948427 -0.00575886267604
0.355252904816 -0.00278622075818
0.355377871205 -0.00283153927778
0.355492928573 -6.77780811861e-05
0.355602522832 0.00268516888143
0.355746402083 0.002953015836
0.355892387045 0.00261942006115
0.356022636041 0.00455588653827
0.356134008389 0.00602685185398
0.356247685515 0.00625196526304
0.35637934157 0.00991434138283
0.356493437892 0.00822776589025
0.356628894443 0.0108621771238
0.356738910009 0.0125717988401
0.356848673718 0.0106236920443
0.356936962795 0.0116042605285
0.35705030926 0.0125222127816
0.357154100716 0.0123746907649
0.357267938765 0.00917052672345
0.357400932248 0.0119644445204
0.357544769443 0.0131590644159
0.357665382713 0.0120601909475
0.35778093148 0.00965984478589
0.357893782909 0.0105930512423
0.35801517374 0.00922129584892
0.358128555404 0.00782843344401
0.358263587712 0.0073902837568
0.358374744929 0.00539574186437
0.358529180121 0.00739575026739
0.358657764505 0.00674178852391
0.358744137722 0.0063994052302
0.358846480428 0.00760912594947
0.358958083635 0.0095491152112
0.359071116248 0.0104510061571
0.35919900071 0.00871025404413
0.359331737131 0.00612378053844
0.359432360631 0.00649392178439
0.359527893274 0.00601884212984
0.359650701596 0.00485844627811
0.359771153899 0.00502669620859
0.359874249184 0.00758285526258
0.359983668773 0.00850309091844
0.360095004213 0.0109332910507
0.360221058969 0.0111216902194
0.360368452787 0.0129072088937
0.360478384645 0.0118536570218
0.360610176375 0.0108600617976
0.360733211167 0.0120543695137
0.360881061276 0.0127663929068
0.360965685656 0.0119825995099
0.36105510486 0.0136676279942
0.361168603594 0.0111188205249
0.361291600224 0.0113082099903
0.361396003259 0.0150655833749
0.361493115469 0.0137625466136
0.361618747361 0.0156012291233
0.36176752804 0.0147175078337
0.361895102328 0.0144750737963
0.362008422888 0.0155014123268
0.362118310936 0.0152699740886
0.362237978662 0.0152765975754
0.3623494199 0.0163180958736
0.362459212509 0.0148562695872
0.362590591209 0.0110157937174
0.362721141864 0.0106689247584
0.362833449154 0.0116269386415
0.36293995917 0.0125178277917
0.363038011452 0.0114009090092
0.363146797803 0.00785003261964
0.363252596883 0.0070989679714
0.363370152708 0.0069071668605
0.363470791933 0.00680912978665
0.363581676666 0.00467009006515
0.363722461326 0.00271832089583
0.363825675758 0.00382706702667
0.36392207424 0.00416230192104
0.364040494582 0.00160596088059
0.36415926874 0.00121141654643
0.364253989334 -0.000103344684375
0.364347667507 0.000372938928047
0.364460881789 -0.00293644570835
0.364578015754 -0.00456723481525
0.364687066593 -0.00381786911459
0.364795088388 -0.00334530112625
0.364895842079 -0.00464215097231
0.365017467308 -0.00556405871969
0.365124002805 -0.00681687115018
0.365236949572 -0.00862181928743
0.365342554483 -0.0112760106623
0.36547419658 -0.0103699770493
0.36559268392 -0.00888861117343
0.365695263662 -0.00632623440064
0.365836586302 -0.0073618473563
0.36596399756 -0.00652009301419
0.36606991229 -0.00755010223138
0.366151022652 -0.00546727346352
0.366248790722 -0.00676560468652
0.366375022541 -0.00379206404626
0.366495582397 -0.00128995995442
0.366610325655 -0.00105664600057
0.36672038757 -0.00211077918735
0.366831703686 -0.0023121598652
0.366926244589 -0.00150619547362
0.367021239472 -0.00146381212422
0.367153420909 -0.00427987111114
0.367240758858 -0.00543233216267
0.367328427698 -0.00987195639756
0.367456503777 -0.0118344444503
0.367566090086 -0.0132505198879
0.367682587145 -0.0151506228312
0.367785365938 -0.0147739620313
0.367889517723 -0.0193723278708
0.368008553515 -0.0172258587119
0.368117907436 -0.0212923109946
0.368218358962 -0.0210671679915
0.368339376605 -0.0206742993782
0.368479546296 -0.022170091125
0.368599194351 -0.0230461780537
0.368695453374 -0.0261670119843
0.368789123239 -0.0233390752541
0.368925946555 -0.0251878886464
0.369034130485 -0.0252510055648
0.369159926003 -0.0258539941211
0.369281113923 -0.0226951047893
0.369387393419 -0.0236957914701
0.369489990436 -0.0220674842462
0.369600952908 -0.0197594942929
0.369714283738 -0.0185590074416
0.369825520069 -0.0169982629163
0.369929123589 -0.0172520291871
0.370040272021 -0.0163988286777
0.370136884857 -0.012583838155
0.370261180818 -0.011878385684
0.370358169141 -0.0120520475381
0.370445943384 -0.0114243063049
0.370547753124 -0.0102681638398
0.37065722543 -0.00627229826333
0.370772014127 -0.0056052585906
0.370880686979 -0.00311526939064
0.371003435641 -0.00159166770928
0.371105022637 -0.000743149157999
0.371191168477 -0.000112795730534
0.371299668581 0.00118215502285
0.371438973157 0.000553728030414
0.371566426652 6.4686342926e-05
0.371693303549 0.000134737159865
0.371795414289 0.00123484830037
0.371903198743 0.00328571304762
0.372019257478 0.00201261763978
0.372118165453 0.00275430568646
0.372222239316 0.00647469899684
0.372300407347 0.00649869108401
0.372413140866 0.00831572225399
0.372514706987 0.00905244530545
0.37260911722 0.00696831721881
0.372692728928 0.00866996378876
0.372809303992 0.00623282425196
0.372908477789 0.00802892688666
0.373026249456 0.008505940001
0.373134336343 0.0066300469016
0.373243409222 0.00819900097766
0.373362642592 0.00944182580829
0.373502616449 0.0101589334094
0.373602916735 0.0118165376819
0.373691485791 0.0128805669979
0.37379206309 0.0118228248169
0.373915349668 0.0107089708501
0.374054201773 0.00964006591949
0.374154323664 0.0100871236776
0.374241379962 0.0104407983463
0.374342830808 0.00947486567646
0.374470447701 0.0103521648874
0.374576745187 0.00842772726129
0.37467749355 0.00721438593719
0.374751297545 0.00743378084993
0.374881021253 0.00702748412509
0.375017904784 0.00634286539742
0.375131069558 0.00801299217067
0.375239167078 0.00628982836645
0.375362853386 0.00926296322013
0.375463455986 0.00803454873331
0.37556425765 0.010804159948
0.375702815107 0.0114756781064
0.375844238909 0.0111437326788
0.375948720266 0.0104351941999
0.376076311161 0.00965533310753
0.376173774201 0.010771568517
0.376274546665 0.0118337495976
0.376427527548 0.0129520728084
0.376549702191 0.0145278222448
0.376625544255 0.0126310094398
0.376727712935 0.0117527187391
0.376836577284 0.0109381192254
0.376944701236 0.0129571979123
0.377058286118 0.0118812566936
0.377131235369 0.00990228910557
0.377218160251 0.00516183062575
0.37732457649 0.00321322852044
0.377420236304 0.00134002913513
0.377520796146 -7.10768210559e-05
0.3776143977 -0.00209219709595
0.377683155119 -0.00285375613093
0.3777831194 -0.00300290270369
0.377888995613 -0.0063955655412
0.377976711763 -0.00884820515305
0.378089880485 -0.0102363697198
0.378189018746 -0.0110795903637
0.378268039102 -0.00998027020249
0.378371870127 -0.00922349689682
0.378476231651 -0.01226239437
0.378558076383 -0.0130209390963
0.378666591927 -0.01402322505
0.378784232161 -0.0118548343495
0.378872527442 -0.0128533826415
0.378958681002 -0.00938066612181
0.379065355363 -0.0110965826939
0.379196205468 -0.0121143592526
0.379319655775 -0.0115985924664
0.379430619222 -0.0104768518402
0.37954376692 -0.0109334923949
0.379633901267 -0.0117131980457
0.379737621141 -0.0153266460793
0.379857512117 -0.0155201174133
0.379949523272 -0.0134589208546
0.380060908168 -0.0146654416071
0.380165615848 -0.0135173631585
0.38024781562 -0.012640833699
0.380335609869 -0.0138991239032
0.380427924628 -0.0149969763531
0.380569552556 -0.013197184239
0.380692407484 -0.0140197885255
0.380774448788 -0.0121123981631
0.380877835535 -0.0126334971712
0.380989337632 -0.0109266732212
0.38109456322 -0.00795649880622
0.381191014781 -0.00710884321265
0.381253251053 -0.00594419009416
0.381358575065 -0.00581951589641
0.381464978076 -0.00452430415187
0.381568645952 -0.00414721293887
0.381670213369 -0.00477347842669
0.381784162265 -0.00396582564462
0.381897791785 -0.00333430845989
0.382047109622 -0.00454923111312
0.382179787463 -0.00196068738203
0.382287940551 -0.000500147006594
0.382380323221 0.000322677804126
0.382466691083 0.00144307862668
0.382555977774 0.0016031383291
0.382643735338 0.00130445199475
0.382755291887 0.00176415058257
0.382860762952 0.0019849705295
0.382940123798 0.00208310469116
0.383035184579 0.0025606332964
0.383138518968 0.00245459563889
0.38327443358 0.00286893238509
0.383398803004 0.00229182637757
0.383496954158 0.00394641932619
0.383597039059 0.00450968152067
0.383699786877 0.00591458127427
0.383802710086 0.0066611440832
0.383895219563 0.00740725257919
0.383971046902 0.00689154058934
0.384055109052 0.00480057735951
0.384188029785 0.00566306159428
0.384278827849 0.00529328007105
0.384379929655 0.0063120506019
0.38448480165 0.00637969810487
0.38457610234 0.00736004491467
0.384687793804 0.00789001533652
0.384803474945 0.00901312946171
0.384890581927 0.0106654030654
0.384985184862 0.0130102385295
0.385106286517 0.0126769217581
0.385199618519 0.0131253975335
0.385304016711 0.0137063529176
0.385390339055 0.0163695205749
0.385501655695 0.016229135581
0.385592998918 0.0170502716631
0.385658911125 0.0188995840857
0.385771185488 0.0167537617335
0.385872924367 0.0180675462655
0.385963460397 0.0174257181518
0.386089382862 0.0167507714519
0.386197817185 0.0184527170134
0.386279491533 0.0181980808661
0.386398115795 0.0178156832376
0.386484257221 0.0166533751143
0.386557282441 0.0157456318279
0.386653799582 0.0132240100345
0.386757348971 0.0133130912755
0.386856963481 0.0116656293397
0.38694589164 0.0109636730852
0.387060845137 0.00982915620695
0.387182692718 0.00871707031408
0.387314701322 0.00681712982195
0.387416205436 0.00904683305394
0.387524334712 0.0111177343369
0.387600659556 0.0126899240546
0.387681565954 0.0116895215881
0.387785224263 0.0108650975932
0.387866635805 0.0103764671245
0.387964978825 0.0110379062412
0.388063248511 0.00887895761999
0.388158199795 0.00797646471583
0.388278535656 0.00911631793486
0.388389721871 0.00963083302786
0.388489064749 0.00993440621879
0.388571412123 0.00931541292215
0.388664571705 0.00912498599435
0.388779361485 0.010365549866
0.388895398692 0.0110745684273
0.389019425042 0.0113443156334
0.389115591945 0.0100581856984
0.389204373039 0.0107868843577
0.389300375317 0.00856151791869
0.389407776371 0.0070776822103
0.389503794198 0.00758037235006
0.389599799849 0.00819835857596
0.389730241802 0.00653886111897
0.389839009511 0.0112129768297
0.389929260352 0.0111884347328
0.390023771051 0.0149593857096
0.390126128908 0.0156042853634
0.390228936673 0.0143206547347
0.390315770564 0.0127641081368
0.390449402789 0.0115584956995
0.390556111951 0.0108090979121
0.390677436421 0.0109072167958
0.390762268244 0.0110414352048
0.390849981495 0.0104868508917
0.390955994829 0.0103301487625
0.391060231698 0.011531192378
0.391185779643 0.012939498187
0.391294399253 0.0145893963785
0.391369423237 0.0130155436104
0.391446765155 0.0135906240944
0.391521815741 0.0108339844505
0.391634320627 0.00893285714166
0.391746827825 0.0102480184686
0.391866099452 0.00897757546689
0.39195676515 0.0126675708579
0.392052119826 0.0115206724122
0.392123005804 0.00939172847586
0.392204448446 0.0114651391091
0.392307439928 0.0120308839321
0.392392761457 0.0118540186368
0.39248714645 0.0109414938562
0.392586124324 0.00967209732415
0.392682698363 0.00966082276436
0.392791032853 0.00901190567901
0.392883487183 0.00837022193337
0.392965282452 0.00632652995284
0.393047398197 0.00573726432932
0.3931446616 0.00467861680883
0.393243611745 0.00466964425916
0.39332175479 0.00557558994085
0.393405994338 0.00581182235594
0.393490418715 0.00847954777913
0.393598907813 0.0088161641843
0.393713876788 0.0074681669264
0.393777783656 0.00928667357608
0.393869674158 0.00809942091954
0.393967011329 0.00920603402274
0.394061180977 0.0117361505201
0.394182007739 0.0101419454079
0.394283886383 0.0104234158045
0.394373723784 0.0109494117578
0.39448745144 0.00755073401671
0.394574517577 0.00802077656399
0.394665506183 0.00803908743209
0.394754286558 0.00627997335369
0.394835294016 0.00467728057343
0.394946888456 0.00128686037509
0.395038250549 0.000273958032415
0.395123372303 0.000928775102856
0.395207218458 -0.000940657288738
0.395304624326 -0.00442851940382
0.39539552757 -0.00480520509531
0.395471728456 -0.00638809542774
0.395559496702 -0.0072238769042
0.395654890141 -0.0102819989405
0.395759336207 -0.0112778240365
0.395893606976 -0.0138832414008
0.395982454435 -0.0139591308562
0.396083766619 -0.0156619538263
0.396179563092 -0.0176758443673
0.396275292666 -0.0179202455899
0.396378837863 -0.0181851145075
0.396475998765 -0.0195206248584
0.396549891089 -0.0180966616084
0.396642349407 -0.0197432050251
0.396749129648 -0.017659812949
0.396842246947 -0.0178756046312
0.396927494623 -0.017877950089
0.397010191428 -0.0182788019139
0.397133613743 -0.0153404364279
0.397234493785 -0.0175000245898
0.397346516264 -0.0168359723153
0.397439133564 -0.01724061609
0.397546870938 -0.0186311648188
0.3976708728 -0.0187402219731
0.39778104455 -0.0188559991128
0.397887871134 -0.0185649019513
0.397972953184 -0.0180918607528
0.39808174487 -0.0156088340016
0.398171941849 -0.0171631486841
0.398260973399 -0.0148290175017
0.398343262987 -0.0152742495619
0.398464813485 -0.0107028139592
0.398538603516 -0.0121691069651
0.398606697877 -0.0113609985139
0.398719126656 -0.00991777030003
0.398813335737 -0.0115876084915
0.398903840224 -0.0111501927623
0.399004557857 -0.0120439220516
0.399083231528 -0.0117836225355
0.39915830593 -0.0131324845562
0.399246629694 -0.0142604513874
0.399343355116 -0.0154514399086
0.399433085072 -0.0143013573003
0.399504607288 -0.0171062782107
0.399595613684 -0.0146296620535
0.399700890919 -0.0153860208369
0.399802293706 -0.0141772929036
0.39987898454 -0.0132450398188
0.399982212619 -0.0128302496344
0.400092660067 -0.0123554470237
0.400180798982 -0.0136775037519
0.400312938362 -0.0115000704575
0.400403907561 -0.00983016766808
0.400503345932 -0.00993749247654
0.400589978598 -0.00824210233316
0.40067977253 -0.00937336346078
0.400761295387 -0.00967225462076
0.400840557921 -0.010078813752
0.40092016273 -0.00878030930572
0.400994379119 -0.0093393370492
0.401091444921 -0.00791955489573
0.40116006199 -0.00838521456172
0.401234920874 -0.00936689160337
0.401329146273 -0.00873214838964
0.401415851127 -0.00983091429868
0.401509684288 -0.00798884548405
0.401608246432 -0.0052704960366
0.401716934473 -0.00456029231175
0.401800719001 -0.00573139789354
0.401912103711 -0.00505434833319
0.402014513138 -0.00318657836179
0.402098847867 -0.0024875982665
0.402188528902 -0.00385552879415
0.402265978184 -0.00417365208911
0.40240017171 -0.00450738134748
0.402508970733 -0.0033223759558
0.402630536606 -0.00297792252346
0.402708582762 -0.000384570670131
0.402819772254 -0.000249362806624
0.402920985505 0.000629604353217
0.403011654162 0.00226199299971
0.403109691133 0.000300226844661
0.403208827747 -0.000171779669898
0.403301716438 0.00120252439405
0.403373608705 0.000842577758329
0.403477540116 0.00202209368764
0.403566021275 0.00194972919949
0.403661295286 -0.000182691539574
0.403721652953 -0.00180032913887
0.40380643139 -0.00229690528098
0.403897044943 -0.00230866855399
0.403962176747 0.00116650709602
0.404054980295 -2.80545279483e-05
0.404160257029 -5.12795815524e-05
0.404281842715 -0.000442695624406
0.404382138039 0.000481018071524
0.404470144949 -0.000523007694902
0.404561352671 0.000367505167994
0.404708267195 -0.000531111298797
0.404792216252 0.0011281192365
0.404883038307 0.0020142129119
0.404971945008 0.00145178815399
0.405083569578 0.00199980593707
0.405171070334 0.00290528074692
0.405265669486 0.00542131094104
0.405366277025 0.00386232212456
0.405456041314 0.00501593214591
0.405550693753 0.00465969187195
0.405637346661 0.00361786016175
0.405727243273 0.00421864976091
0.405800462495 0.00427188179912
0.405891509021 0.0046965223828
0.40599255048 0.00560491393875
0.406068640663 0.00724563133359
0.406121024554 0.00828405941805
0.406202498149 0.00717910977267
0.406334774338 0.0066171758962
0.406426735015 0.00581145320747
0.406520851394 0.00712690175157
0.406594883992 0.00520660309581
0.406686415899 0.00652964843832
0.406768595081 0.00540905495063
0.406856263966 0.00583107525317
0.406958637777 0.00830830600805
0.407045485787 0.00931376546687
0.407117222181 0.0120046229287
0.407198068617 0.0106229951467
0.407290299229 0.0097188249367
0.40737608956 0.0111545416761
0.407474713136 0.0134516992438
0.407578519326 0.0104777946153
0.407694502821 0.0100975935306
0.407769941459 0.00577026625358
0.407849876687 0.00567648336861
0.407959161479 0.00519963291293
0.40804705468 0.00380015369844
0.408125783205 0.00467369854382
0.408223814683 0.00432147147622
0.408291344704 0.00460926108571
0.408385600911 0.00485780632051
0.408484588784 0.00722286399896
0.408588774557 0.0111979214601
0.408674647725 0.0116386333831
0.408744171938 0.0136969305824
0.408839181395 0.0163200694636
0.408930526431 0.0138356687525
0.409007074244 0.0112539660814
0.409080410498 0.00881661973901
0.409159185017 0.00914606706544
0.40924860035 0.00816069782385
0.409324340671 0.00658111211493
0.409399422931 0.00626593084027
0.409474061287 0.00550192834778
0.409555613898 0.00700340533243
0.409663484554 0.00643744593063
0.409767135664 0.00502279540924
0.409844632313 0.00353499908309
0.409948057386 0.00166932169766
0.410025646361 -0.000271483311331
0.410118241788 -0.000843810785858
0.41022014654 -0.00341359278055
0.410309531345 -0.00287533759073
0.410389210838 -0.00174867640187
0.410460744035 -0.000521368943105
0.410555053426 -0.00119291233495
0.410655797421 -0.0017853712255
0.410738692549 -0.0027540866315
0.410826160529 -0.00601826163147
0.410902967831 -0.00695005655147
0.411001670046 -0.00834618832065
0.411098886995 -0.00981759342334
0.411186555242 -0.012642165591
0.411267022222 -0.013330034216
0.411363072459 -0.012941156969
0.41148142025 -0.0131942834652
0.411585307819 -0.0130759025481
0.4116800723 -0.0125852509002
0.411779139027 -0.0130843574658
0.411862646709 -0.0148870209201
0.411958198264 -0.0141318895299
0.412047328659 -0.0153990069634
0.41215087047 -0.0156219220666
0.412238751325 -0.0172921933642
0.412345051716 -0.0184968167527
0.412420822988 -0.0173999164629
0.412509025953 -0.017179331846
0.412582678105 -0.0186085439411
0.412673974918 -0.0198422585174
0.412773590096 -0.0194645905622
0.412868355056 -0.0197096306451
0.412959043393 -0.0187329340879
0.41301825175 -0.0182677132791
0.413091994949 -0.019243163665
0.41317482866 -0.0195621490827
0.413254564312 -0.0211863155023
0.413323802561 -0.0195779802785
0.413419015719 -0.0213686670163
0.413509854073 -0.0192043314862
0.413591252804 -0.0212766285381
0.413669779065 -0.021118653428
0.413757612732 -0.0221332760293
0.413839192463 -0.023991923726
0.413939098803 -0.0231518254229
0.414029445321 -0.0242279250068
0.414130578203 -0.0266439574827
0.414211196615 -0.0246623340742
0.414268726157 -0.0226718898412
0.414346944381 -0.0218923654862
0.414450019107 -0.0208791410719
0.414535375797 -0.0186800002612
0.414635358804 -0.0177336033066
0.414721636615 -0.0164929229152
0.414801466333 -0.0163805319216
0.414887935816 -0.012102476236
0.414963834237 -0.0132325327969
0.415068676255 -0.0135112995062
0.415161121907 -0.0137783566298
0.415248162261 -0.0137380623788
0.415342428036 -0.0116856120977
0.415430913272 -0.0117088303192
0.415519703248 -0.00808062906496
0.415616890268 -0.00692751937872
0.415715829129 -0.00531853705121
0.415811880197 -0.00501239195327
0.415876176676 -0.00362829329949
0.415952410918 0.000396379654337
0.416024308724 -0.000751477089952
0.416118148728 0.000828842110877
0.416211672726 0.00406092191461
0.416302791553 0.00441649978358
0.416380084484 0.00418614556192
0.41646413523 0.00542052401088
0.416564390521 0.00603503950048
0.416671241538 0.00647952981573
0.416759904913 0.00836721853959
0.416841638772 0.00826172023724
0.416942183237 0.0101700834039
0.417020042996 0.011829935873
0.417114727926 0.0152741942655
0.417192154281 0.0167308601586
0.417283654263 0.0170698903172
0.417388717398 0.0184191229541
0.417467386396 0.0199684758154
0.417551193015 0.021182232144
0.417617197202 0.0197882661985
0.417694413025 0.0188202129189
0.417764728713 0.0202285122744
0.417860113299 0.0221931808366
0.417960880561 0.0239334777671
0.418049030393 0.0238077632515
0.418140298938 0.023451997181
0.418248203846 0.0237227299065
0.418340610071 0.0261654271096
0.418412043105 0.0258590796319
0.418502022876 0.023034685707
0.418576709479 0.0230429132753
0.418657359205 0.0240040849348
0.418743149104 0.0250607521371
0.418827191072 0.025103209451
0.418928690902 0.0251898492495
0.419018976753 0.0227556298624
0.419110477591 0.0245308452232
0.419208051989 0.0233773145129
0.419292669758 0.0231678424714
0.419370922274 0.0225381561452
0.419456638049 0.0216705187192
0.419532698662 0.020183746328
0.419620900001 0.0187234960979
0.419700063507 0.0187152128669
0.419794433208 0.0165423316729
0.419876334264 0.0152681205645
0.41997318803 0.0162193670466
0.420069581957 0.0164310343991
0.42014414075 0.0151538479308
0.420245252532 0.015898952967
0.420332440875 0.0152147129112
0.420414011844 0.016116768794
0.420494093966 0.0148455089339
0.420569455144 0.0145818264912
0.420650564762 0.0160748719971
0.420744515594 0.0170927531906
0.420838299275 0.0186259023744
0.420913204104 0.0171228791956
0.420990313002 0.017776028807
0.421077265164 0.017452880306
0.421144922105 0.0131480965433
0.421205471958 0.0111526588519
0.421267743984 0.0113598333331
0.421355168798 0.00943007664496
0.421451258553 0.010887566499
0.421535017647 0.010343539997
0.421597631598 0.0109786092348
0.421671833294 0.00984825667123
0.421749424599 0.00902938320488
0.421839812104 0.0101187584621
0.421958093847 0.00862102252301
0.42205512399 0.00560391110963
0.422139252743 0.00368767445209
0.422202852212 0.000269151531209
0.422268647492 0.00133680731101
0.422372800237 -0.000322505686636
0.422460864511 0.000705184127871
0.422567157698 0.00096424948184
0.422651129117 0.000111179283622
0.422733734459 0.00326741579998
0.42282262949 0.00598517271136
0.422910498013 0.00157405856517
0.42300156006 0.000375085738106
0.423073043366 0.00168485852673
0.423167482588 0.00107333199295
0.423244394688 0.0018652463139
0.423324780922 0.00158515580428
0.423390236144 -0.000135012716411
0.423441443261 4.10590390987e-05
0.423526505954 -0.00358260764607
0.423615722946 -0.00496808935279
0.423714734899 -0.00672404677998
0.423785837615 -0.00560584178185
0.423843582292 -0.00264028308917
0.423954325261 -0.0023589309127
0.424067449454 -0.00141643415083
0.424152716127 -0.00184139634529
0.424219240403 -0.00128805048704
0.424288148879 -0.0011759914166
0.424399525742 -0.000297895076068
0.424505527999 -0.00171844604882
0.424595426301 -0.0037302385686
0.424663596187 -0.00405883317377
0.424734870496 -0.00355758061034
0.424828465357 -0.00548629793016
0.424923804157 -0.00711152750535
0.424976139805 -0.00743469892907
0.425038708711 -0.00758019959394
0.425134373855 -0.00654563539484
0.425217672016 -0.00516454566481
0.425304413585 -0.00437997546087
0.425381904215 -0.00453741411188
0.425467934007 -0.00398316429075
0.425546037146 -0.00326521633956
0.425624824536 -0.00621357289064
0.425710776977 -0.00518796285134
0.425785306803 -0.0039648834234
0.425860132101 -0.00185058100076
0.425942052246 -0.00434162314301
0.426033579492 -0.0049730578445
0.42612833034 -0.00399209346889
0.426219039145 -0.00528558301195
0.426307781071 -0.00607218134444
0.426382266784 -0.00811553894768
0.426467186387 -0.00907608985827
0.426537550495 -0.0104798437984
0.426611980172 -0.00943594493184
0.426701363904 -0.00938986720293
0.426772857209 -0.0121254522073
0.42687307813 -0.0105310897462
0.426948603349 -0.0110730171367
0.427006961023 -0.0102049327422
0.427083217268 -0.0107378239644
0.427184965467 -0.0103307020172
0.427268531154 -0.0089975730019
0.427367976306 -0.0104892522851
0.427439581979 -0.0109066861456
0.42750915172 -0.00832572504936
0.427576610162 -0.00880334222186
0.427680724386 -0.00758040723285
0.427762743173 -0.00962763608212
0.427837329906 -0.00970617411639
0.427927497602 -0.00998892708096
0.428036006764 -0.00965677852456
0.42811663911 -0.00902750895301
0.428190328148 -0.00789976031918
0.428263220976 -0.00745917281489
0.428352893398 -0.00797002049888
0.42841812289 -0.00749758828333
0.42849704302 -0.00749989878866
0.42860904408 -0.0103512767476
0.428705091558 -0.0107997668698
0.428762968179 -0.0140131607003
0.428840334774 -0.0140484216332
0.428910498441 -0.0133342349988
0.428975891728 -0.013973815429
0.429035441607 -0.0159944117468
0.42909735243 -0.0163964124002
0.429169174662 -0.0173595743063
0.42925526142 -0.0188575322019
0.429347215102 -0.0179124677538
0.429447431942 -0.0171350644079
0.42953398893 -0.0167359755127
0.429651344931 -0.0186999596798
0.429750385331 -0.0159683765227
0.429838061273 -0.018906969559
0.429925243928 -0.0167996538991
0.430005632796 -0.0185927351136
0.430073932622 -0.0189890345479
0.430133696108 -0.0184620743968
0.43021094274 -0.019899751372
0.430310512269 -0.0217853026848
0.430395135055 -0.0214555575511
0.430462103345 -0.0167376702554
0.430541078439 -0.0149378031472
0.430630489721 -0.0143313856797
0.430713449701 -0.0126501422759
0.430785794126 -0.0133384319808
0.430869330571 -0.0116936366153
0.430949426401 -0.0114460867515
0.431030454683 -0.0133226365199
0.43112151181 -0.0153510689272
0.431190169119 -0.0112641418127
0.43126196442 -0.00992302488969
0.431355945973 -0.00997765246197
0.431445673812 -0.00719316274877
0.431528172603 -0.00779663148189
0.431595826971 -0.00661918499108
0.431664970785 -0.00561795319747
0.43174296127 -0.00602029442446
0.431824303307 -0.00686542012713
0.431892807215 -0.00576488668761
0.431994431837 -0.00305664560074
0.432073604174 -0.00306252245766
0.432163081042 -0.00313854245371
0.432230934462 -0.00236263423351
0.43230555836 -0.00315393658353
0.432393555859 -0.00212047944449
0.432482834196 -0.00207129646127
0.4325633475 -0.00280696589701
0.43267060649 -0.00192309709795
0.432765187531 -8.62533386865e-05
0.432838827741 -0.00148189917351
0.43292259061 -0.00129661538396
0.433014082464 0.000384528447007
0.433103936132 0.00179657773776
0.43318679836 0.00153553563803
0.433280211891 0.00343301643561
0.433338841866 0.00602459920562
0.433417165686 0.00612004553426
0.433510863105 0.00557743883741
0.43359681291 0.00690316737199
0.4336785797 0.00930521379797
0.433761985747 0.00973863080962
0.433847024108 0.0118994852564
0.433953905864 0.0146581498104
0.434028576309 0.0132958066709
0.43409482682 0.0144024966821
0.434176178238 0.0138841292205
0.43427643477 0.0142479996849
0.434349690761 0.0150371407143
0.434430234052 0.0145680115839
0.434512179005 0.016931111941
0.434587277369 0.0190250350209
0.434645849345 0.0195600267098
0.43471859546 0.0206889786768
0.434781163622 0.0203061115445
0.434853098393 0.0189938989437
0.434933694733 0.0208511777712
0.435008383652 0.0232903741935
0.435066052117 0.0217858242222
0.435142318016 0.023406401349
0.43522519887 0.0222316940306
0.435288845145 0.0210158504841
0.435383247826 0.0197749247116
0.435477620705 0.0142368615387
0.435545371848 0.0142044361574
0.435607240656 0.0143097422037
0.435684798836 0.0118787008135
0.435764563762 0.013469514167
0.435842771862 0.00959820856074
0.43591260909 0.00869553816452
0.435989030095 0.00772883368752
0.436044026707 0.0066783036652
0.436105718524 0.00573490162273
0.436188482717 0.00707832953144
0.436269039203 0.00658309728493
0.436358978039 0.00708059292633
0.436452789375 0.0065767249848
0.43653795887 0.00384279104622
0.436611605626 0.00250435758317
0.436679051547 0.00178627061528
0.436762928051 0.00356285510951
0.43683676151 0.00642974849365
0.436913400468 0.00423421707702
0.437000237632 0.00411114965954
0.437068124558 0.00503718780645
0.437148798662 0.00567398210471
0.437223109606 0.00238025422782
0.437311733468 0.00111149608021
0.437393404944 0.00139937242826
0.437460316788 0.000718049635092
0.437524853888 0.000418109305575
0.437591879145 -0.00183718997175
0.43766371365 0.000778706193776
0.437741446257 0.000591352758045
0.437807103144 0.000506694404689
0.437900255792 0.000324893933941
0.438000154736 0.00147694431293
0.438077861239 0.00177645390988
0.438144250036 0.00366737096974
0.43824764691 0.0042265303743
0.438331904057 0.00567746323155
0.438421741441 0.00632824808522
0.438518583561 0.00581378732642
0.438610037719 0.00538252754573
0.438688623819 0.00534131284603
0.438780152715 0.00649276567798
0.43885651178 0.00634636387809
0.438924765904 0.00652965834049
0.439026532628 0.0078469543342
0.439107682292 0.00845657103914
0.439185690066 0.00926191518742
0.439265338525 0.0057995643789
0.439314623486 0.00547920309511
0.439393694951 0.00487864609322
0.439466908317 0.00372706130631
0.439561279173 0.00140130265256
0.439628542112 -0.00023638759806
0.439686878166 -0.000905289159264
0.439772758566 -0.000513938102096
0.439854214411 0.00158124420998
0.439920551971 0.00150541602734
0.439997699427 0.00140723480957
0.440075531274 0.00154544372354
0.440152225932 -0.000389681753153
0.440239336463 -0.000430970976489
0.440329978425 0.00200927524479
0.440435396063 0.00152097761902
0.440514122276 0.00250859556846
0.440594924738 0.0043627758273
0.440665384463 0.00456592232758
0.440727191088 0.00265454944119
0.440802247782 0.0030871668999
0.440876650193 0.00440639730031
0.440941839358 0.00168794222451
0.44101185323 0.00249033677179
0.441077488737 0.00392744857394
0.441149395588 0.00360019362348
0.441222626424 0.00426648844238
0.441272639413 0.00496989133477
0.441344213792 0.00605575078149
0.44143084607 0.00460082703419
0.441520771071 0.00465606297139
0.441597234378 0.00455455996497
0.441666074952 0.0030414677385
0.441740507693 0.00430231198881
0.441823237336 0.00653807365221
0.441894881828 0.00660343091654
0.441966947571 0.0055848973645
0.442025268366 0.00411572188638
0.442094090439 0.00542275869044
0.442186651823 0.00499554580781
0.442257431049 0.00264393026869
0.442333469224 0.00185830211629
0.44241575588 0.00279630809197
0.44249144622 0.000975539808518
0.442556161077 0.00139137560489
0.44262906156 0.00191167140823
0.442690954687 0.00299226226136
0.44275909222 0.00432700651575
0.442838003927 0.00481218433549
0.44290852542 0.00467392727901
0.443007935757 0.00502608281393
0.443090535778 0.00475249046518
0.443153772225 0.00364203421517
0.443239788671 0.00668630205026
0.443332798725 0.00635742528803
0.443409426063 0.00817200851776
0.443481737726 0.00869981561701
0.443569928429 0.00763206090129
0.443640804433 0.00894162050509
0.443727272104 0.00893655838141
0.443798702813 0.00974295057885
0.443882688265 0.010286669843
0.443955061934 0.00988580442167
0.444029359182 0.00666264208959
0.444122357202 0.00414345197155
0.444202159305 0.0038493304466
0.444286474819 0.00246047885243
0.444359602819 0.0029421376342
0.444429876236 0.00461341373703
0.444503851345 0.00612121198143
0.44457255932 0.00713145569971
0.444653705351 0.007912403111
0.44472408312 0.0104878130468
0.444795806562 0.0111207573478
0.444883300363 0.00851546636505
0.444954486175 0.0088750693204
0.445032133427 0.0122423884195
0.445125024684 0.0135179706532
0.445206689862 0.0152239945586
0.445274921402 0.0156201777305
0.445356994384 0.0159909875421
0.445439042965 0.0197547262797
0.445512604387 0.0195706195929
0.445575521861 0.0216752788484
0.445651434483 0.0220531876031
0.445736627453 0.0212079986539
0.445823824332 0.0208683421804
0.445903327644 0.0207107385121
0.445965668102 0.020374467609
0.446047247121 0.0200536460881
0.446132119709 0.0216572227034
0.446195266686 0.0206118439162
0.446266900524 0.0181858691853
0.446341867486 0.0187707784334
0.44643488684 0.0180358408996
0.446512867327 0.0133244377137
0.446606227448 0.0141563442368
0.44668768909 0.013096849907
0.446756094261 0.0111536541337
0.446823350851 0.00841948557712
0.446901819101 0.00674532085408
0.446970155936 0.00733098497663
0.447039103306 0.00603514587065
0.447120762877 0.00564283579063
0.447169993639 0.00295849129826
0.447245628603 0.00594688524705
0.44731902003 0.00655435399997
0.447382256587 0.00593553677361
0.447458412598 0.00430672606811
0.447535349015 0.00437305729159
0.447617427387 0.00433828647413
0.447700020785 0.00216377442173
0.447765795386 6.61035501234e-06
0.447838883119 0.00164503200013
0.447920255965 0.00219758516731
0.448010620997 0.000816662297937
0.448086736923 0.00157487582972
0.448166846811 -0.00168699116472
0.448241276649 -0.0022346951593
0.44832919199 -0.00122858859905
0.448426253827 0.000475970319757
0.448493270468 0.00092636595369
0.448567371077 6.76453795407e-05
0.448640908154 0.00114661888504
0.448699968536 0.00224296863624
0.448773341464 0.00327170382602
0.448864962633 0.00301136329457
0.448953073203 0.000975824755083
0.449022554693 -0.000965600760081
0.44908592931 -0.0008814836397
0.449170472921 -0.00149634729413
0.449262541263 -0.00187575016996
0.44933383478 -0.00207414890881
0.449396067318 -0.000276913181495
0.449457618249 -0.0032270856135
0.449514075867 -0.00360611946101
0.449587703064 -0.00424448259501
0.449664979016 -0.00281497148034
0.449723039412 -0.00278864369357
0.449787346368 -0.00450176221189
0.449847870567 -0.00431604401986
0.449919572836 -0.00427688768347
0.450001707628 -0.00660443908044
0.45008326166 -0.00480365008542
0.450148584225 -0.00238487803275
0.450212396166 -0.00325871537689
0.450287523226 -0.00241692842681
0.450375420799 -0.0052759580369
0.450463567627 -0.00551363195499
0.450554063711 -0.00607018226936
0.450632789857 -0.00720884317783
0.45068978078 -0.0112403652488
0.450764091968 -0.0106643386407
0.450852946267 -0.00945230908707
0.450904929614 -0.00803644095589
0.450976265921 -0.00652211623806
0.45105307771 -0.00738064654814
0.451134944881 -0.00817533478726
0.451201325942 -0.00961005049172
0.451272668089 -0.00911606262935
0.451332490673 -0.00909946128654
0.451396537669 -0.0122280674335
0.451482943327 -0.0113635031
0.45155195929 -0.00953072553187
0.451620406925 -0.00866444763028
0.451685298059 -0.00779584577932
0.451750651687 -0.0078605660224
0.451813633138 -0.00601668497889
0.451892493383 -0.00344199288609
0.451963796316 -0.00449825118834
0.452028037257 -0.00211395625207
0.452105718818 -0.00254838477367
0.452172212894 -0.00347751724965
0.452266171192 -0.00286672757915
0.452343535523 -0.00304496078412
0.452427820693 -0.000459117631657
0.452502753328 -0.00281359077804
0.452572960585 -0.00269520141667
0.452647853387 -0.00309380037843
0.452726426608 -0.00289487852047
0.45278749828 -0.00192743498852
0.452842981219 -0.00227144387106
0.452911522409 -0.00223638075526
0.452981269187 -0.00342121390447
0.453055802774 -0.00667473965075
0.453131865078 -0.00359872718717
0.453205142406 -0.00194367012644
0.453275852071 -0.00233643940589
0.453361692999 -0.00224283049877
0.453431946935 -0.00345974767802
0.453511398233 -0.00643874946854
0.453573444496 -0.00702812916969
0.453647928328 -0.00650693470161
0.453736314195 -0.00675118621025
0.453802524211 -0.00677640612248
0.453877573995 -0.00576235171918
0.453941470262 -0.00558699960264
0.454012797637 -0.00680495011496
0.454092624735 -0.0077439094039
0.454168595867 -0.00770217671942
0.454244412824 -0.00750402934849
0.454336693164 -0.00815575221451
0.45440620501 -0.00687271872686
0.454475577716 -0.00511915481946
0.454545385698 -0.00378197245986
0.45461953281 -0.00137163598249
0.454704635439 -0.00387221224059
0.454784866142 -0.00448586214177
0.45485836053 -0.00482203164326
0.454934072042 -0.00355079424859
0.454997519053 -0.00460737911238
0.455066280715 -0.00391651881345
0.455152486576 -0.00396200361117
0.455221395877 -0.000823797275237
0.455294046877 0.000255968081182
0.455354519849 -0.000448171037283
0.455427594329 -0.000652919456222
0.455519192459 8.6489046608e-06
0.455602872271 0.00367231574383
0.455656853295 0.00122114503503
0.455724078538 0.000403318034862
0.455813247039 -0.00125242325926
0.455895993776 -0.00386338746761
0.455956017042 -0.0044726904891
0.456013898028 -0.0035116958259
0.456076646851 -0.00733365174451
0.456142164778 -0.00932826635369
0.456217121668 -0.00950208112938
0.456310903183 -0.00953002033386
0.456378017764 -0.00911537120968
0.456431018328 -0.00768430747076
0.456497257488 -0.00643970052091
0.456573370879 -0.00613359254553
0.45664114356 -0.00673369462298
0.456715314025 -0.0082683024373
0.456801279901 -0.00681900913347
0.456876619109 -0.00646847122664
0.456944229705 -0.00702717864483
0.457025704767 -0.00958515575907
0.457092786503 -0.0109013642454
0.457140528372 -0.00979522257584
0.457208459231 -0.010207250518
0.457284603289 -0.00989210189969
0.457332480638 -0.00860613751483
0.45739617345 -0.0117546834387
0.457479998236 -0.0129693658151
0.4575497947 -0.0136682935696
0.457616855749 -0.0124996804724
0.457684647861 -0.0109383894881
0.457751852724 -0.0119117098971
0.457831558365 -0.0122698210917
0.457908613633 -0.0125092858644
0.457990056912 -0.0104131894646
0.458050942051 -0.0100788937412
0.458113699312 -0.00883293516306
0.458188482517 -0.00873726719891
0.458272995026 -0.00842965902362
0.458349952515 -0.0106405090675
0.45841984835 -0.0114247259566
0.458491364762 -0.0106561720157
0.458552190108 -0.0114113170864
0.458613345019 -0.0121783805415
0.458695991524 -0.00986732995798
0.458756724793 -0.0101594997712
0.458805127506 -0.0136611078616
0.458882851082 -0.0145473638732
0.458963661775 -0.0120417056913
0.459042957469 -0.0122029514151
0.459111404893 -0.0124513617727
0.459178289244 -0.0139012097872
0.459250582683 -0.013505164496
0.459313725949 -0.0131899075458
0.459389356865 -0.0149055343168
0.459456636795 -0.0139721179554
0.459529085169 -0.0133639221336
0.459590864684 -0.0140854960873
0.459652312132 -0.0143370284924
0.459727361322 -0.0134811504527
0.459792147904 -0.0147396304059
0.459846829307 -0.0127232733123
0.459932649518 -0.0144146526738
0.460012045015 -0.0142824088562
0.460098355406 -0.0131221632581
0.460187086039 -0.014578704163
0.46025181695 -0.0145791593216
0.4603331164 -0.0136072573562
0.460407560187 -0.0147684208244
0.460496386346 -0.0152487580625
0.460581754197 -0.013594842162
0.460666601106 -0.0142154741383
0.460752535403 -0.0151320156895
0.460832751182 -0.0128840504212
0.460890185592 -0.0134056037129
0.460966189934 -0.0118050441825
0.46102566489 -0.0113168968714
0.461129022367 -0.0121975106795
0.461216169657 -0.0132190291112
0.461281767214 -0.0110984394083
0.461354083889 -0.0116645280514
0.461433750697 -0.0126185430567
0.461511225521 -0.013040143662
0.461589054756 -0.0120513413479
0.461667748994 -0.00930622271525
0.46175409951 -0.00961099308151
0.461823310849 -0.0105557467093
0.461895182067 -0.0124313722314
0.461943724939 -0.0143555531817
0.462002870644 -0.0147317542093
0.462070235404 -0.0148187595452
0.462139511187 -0.0128709712898
0.462207458812 -0.012817769512
0.462274569354 -0.0124030963038
0.462329930625 -0.0127303405576
0.462390202753 -0.0128849815504
0.462461924966 -0.0137886333174
0.462530970245 -0.0151735544735
0.462599060797 -0.0143005041993
0.462666288524 -0.0138917331489
0.462747613788 -0.0156175766834
0.462811733296 -0.0203393095509
0.462861963996 -0.0196785118214
0.462914367156 -0.0203921378006
0.462970486135 -0.0192598932295
0.463050739285 -0.0171195890362
0.463108497277 -0.0144561553396
0.463175575249 -0.0152577315441
0.463246429718 -0.0141708352096
0.463298759423 -0.011050905881
0.463356911833 -0.0115780950478
0.463447077669 -0.0112796968197
0.463506320574 -0.0109107683977
0.463586516529 -0.0107602461787
0.463672751238 -0.00798320137899
0.463730864814 -0.00913794987392
0.463795073029 -0.00780038092131
0.463867492951 -0.008568847514
0.46393659346 -0.00870211574035
0.464020841285 -0.0100205197203
0.464085300512 -0.0103466541897
0.464175463565 -0.00942072301859
0.464238443917 -0.00801663952974
0.46429930192 -0.00960111507801
0.464369381292 -0.00929281578536
0.464440323403 -0.00807643600116
0.464542422031 -0.00714463065714
0.464615690298 -0.00532787582602
0.464669810511 -0.00178129876635
0.464734364742 -8.56743809039e-05
0.464786707764 -0.00170652166165
0.464842749126 -0.00323942867069
0.46489567699 -0.00444487948893
0.464949538902 -0.0049572427013
0.46504253919 -0.00436182894798
0.465122717098 -0.00210720495852
0.465204296276 -0.00112968828495
0.465283419482 -0.00169387766348
0.465352051613 -0.00239618671833
0.465413059964 -0.00154413727581
0.465494847472 -0.000858724438789
0.465565693423 -7.82477655853e-05
0.465650452331 0.000371650410314
0.46572332028 0.000567505207739
0.465776494804 0.00172206410942
0.465835372979 0.00124041185149
0.465906063055 0.00128809583677
0.465965847762 0.00280229312798
0.466044766792 0.00162019543113
0.466123016436 0.00227885421006
0.466201332598 0.00316537530533
0.466258830711 0.00202952225783
0.46632323151 0.00292001630008
0.466388964002 0.00264401195035
0.466464315532 0.00298923575107
0.466535005688 0.00278546319781
0.466589086287 0.00321754537042
0.466660157823 0.00484905783811
0.466740553819 0.00554374865951
0.466807413665 0.00590246934511
0.466869110834 0.00705268059988
0.466953851792 0.00711892388794
0.467017559122 0.00597407542202
0.467085714971 0.00665580284868
0.467145072516 0.00766992849537
0.46720369161 0.00987132065848
0.46727730096 0.0093470443824
0.467335987579 0.00888104585466
0.467384339349 0.0116853465651
0.467458574122 0.0121241651223
0.467542613013 0.0135952541182
0.467605328367 0.0133955127245
0.467680745706 0.0133456987449
0.467740897253 0.014872507025
0.46781931087 0.0153177950332
0.46791272576 0.0152817487889
0.467990843236 0.0125341762099
0.468049478443 0.0119963834285
0.468108092657 0.0105902918468
0.468180712809 0.00970516521711
0.468252512713 0.00905695751553
0.468310041609 0.0100193397617
0.468370130863 0.0107631337112
0.468451771615 0.0127158718738
0.468523221179 0.0118084963878
0.468595197713 0.010540958674
0.468651648481 0.0113862939914
0.468724428317 0.0112056121461
0.468801772779 0.012375620528
0.468859698172 0.0137914767349
0.468899957191 0.0150093375871
0.46896097008 0.0147484146242
0.469019707247 0.0142489726005
0.4690748383 0.0149645154017
0.469152546464 0.0124895190869
0.469228303153 0.0112941638531
0.469298951763 0.0130377796382
0.469349030899 0.0107319017751
0.469429476138 0.0120582977805
0.469506037673 0.0122050599604
0.469567082473 0.0116492181054
0.469636884371 0.0115962860638
0.469699391921 0.015324628619
0.469777483953 0.0174987944312
0.469844947604 0.0186287809998
0.469916576959 0.02048794189
0.469976993118 0.0221324712403
0.470026215752 0.0197699088564
0.470081807754 0.0198139357784
0.470163659465 0.020820553551
0.47024970254 0.0189568043225
0.470333738713 0.020051154442
0.470402842579 0.0206577529119
0.470481710764 0.0218424427434
0.47056682681 0.0201189576588
0.470627834007 0.0174904038579
0.470687456622 0.0189588387655
0.470746027466 0.0181105509166
0.470797624083 0.0202472751878
0.470861471929 0.0186527530363
0.470933857394 0.0201455615828
0.471015478893 0.0209388755297
0.47109662084 0.02032798987
0.471157237092 0.0199412386954
0.471220970596 0.0216722323551
0.471300016354 0.0230318049304
0.471384168727 0.0247065203601
0.471427148054 0.0244748724514
0.471491971122 0.0260264881815
0.471546787001 0.0225893185334
0.47160654207 0.0209840065732
0.471667819663 0.0207647797642
0.471731772235 0.0226484680859
0.471809326131 0.0241308748137
0.471876122639 0.0255454395178
0.471946443519 0.0256210486577
0.472027822072 0.0245633476549
0.472097929916 0.0251295815194
0.47216614973 0.0227777648272
0.472228273686 0.021423442623
0.472297253871 0.020427543109
0.472372643923 0.0190224709731
0.472454422344 0.0182824298563
0.472519694228 0.0172644078702
0.472590597675 0.0155312703597
0.472656438981 0.0152254991299
0.472715747405 0.0140765251363
0.472780968517 0.0126954446698
0.472839416207 0.0118827172714
0.472899650281 0.01266257824
0.472966651553 0.0106535439192
0.473028616264 0.00957315668154
0.473107902365 0.0112893630406
0.473184608151 0.0100629243147
0.473243186258 0.0105288581585
0.473305314321 0.00963577964665
0.473371054761 0.0122773250515
0.473424579536 0.0111329882852
0.473495031528 0.00750663035695
0.473566035744 0.00859103865267
0.473633032659 0.0080192014105
0.473701449009 0.00769951245195
0.473767359355 0.00604212932542
0.473836417252 0.00455103053379
0.473901875905 0.00366118203281
0.473961409964 0.00272075321975
0.474024330798 -0.000157755789647
0.474082794521 -0.00101482928705
0.474140707677 0.000155335655281
0.474215527445 -0.00071260610877
0.4742938409 -0.00142119547478
0.474358401708 -0.00231164937766
0.474434902673 -0.00219618355467
0.474491422025 -0.000996391100453
0.474573087955 -0.00347113351181
0.474654544492 -0.00556723706743
0.474723374816 -0.0055587775317
0.474788195975 -0.00544884736757
0.474853470442 -0.00364471777829
0.474915264492 -0.00160909637056
0.474988708762 -0.00172266660318
0.475060075953 -0.00274800632786
0.475121472718 -0.00394539906279
0.475188589165 -0.00505988767305
0.475246223019 -0.00758289776515
0.475310054022 -0.00730214436259
0.475379876552 -0.0070310252464
0.475460346684 -0.00945829941917
0.475541594187 -0.00861620886864
0.475589040157 -0.0103678436062
0.475645867426 -0.00973268638627
0.475734783257 -0.0110908325703
0.475809393982 -0.0113493079238
0.475880854658 -0.0132321392232
0.475951232265 -0.0137303167645
0.476018458482 -0.0105397835945
0.476081696777 -0.00982957427838
0.47614424722 -0.0111148552209
0.476202489191 -0.00737559712328
0.476260826646 -0.00760138016681
0.476327132013 -0.00794156456758
0.476391592269 -0.00574436641752
0.476475192656 -0.00402710969189
0.476550592459 -0.00273688552216
0.476629107423 -0.00306245462925
0.476704863266 -0.00411206630866
0.476759998839 -0.00396149579889
0.476823915867 -0.00466473546799
0.476888394503 -0.0025496584279
0.476951990944 -0.00183111866118
0.477031723762 -0.000885291855602
0.477093968086 0.00328406540783
0.477136456356 0.00516968696479
0.477194772345 0.00464807132887
0.47724819494 0.00569867654679
0.477325488025 0.00844571803349
0.47739384772 0.00949123900309
0.477465514356 0.0119767438436
0.477524217789 0.0140587397686
0.47759161769 0.0124525932306
0.47764775192 0.0143065373153
0.477708292993 0.0132117682148
0.477774100553 0.0130411941454
0.477843084416 0.0138205189015
0.477928578303 0.016948472438
0.478004369615 0.0159187715206
0.478060213899 0.0146161071217
0.478124082759 0.0126961974858
0.478191578282 0.013520085958
0.478259399689 0.0127904134468
0.478328049916 0.0113727428373
0.478395047289 0.0111993304795
0.478457504286 0.0103033836774
0.478513750262 0.0119360424914
0.478571366587 0.00967499562485
0.478639987358 0.00831785799333
0.478710649381 0.00881037750824
0.478782501378 0.00734420078823
0.478851189243 0.00523434190635
0.478905349421 0.00691560518335
0.478968961823 0.00799437698312
0.479040265547 0.00901384208042
0.479116444775 0.00977437688979
0.479185059598 0.00875413424218
0.479251813325 0.00676633617276
0.479305646348 0.00821959430063
0.479364160926 0.00867532015816
0.479434274815 0.00837066472869
0.479498288773 0.00934956856572
0.479560761095 0.0100503105499
0.479613844317 0.00944176212589
0.479679658537 0.00952068863178
0.47975244194 0.0100023478085
0.479820027704 0.00866288231375
0.479883334347 0.00873346597627
0.479933160503 0.00915432970607
0.479993493573 0.00996920494762
0.480055390326 0.00939490855737
0.480111904297 0.00907203608623
0.480184786235 0.00788051424839
0.480253430607 0.00573207974521
0.480317183008 0.00504113595443
0.480380139441 0.00285550292692
0.480447070123 0.00412992888548
0.480509927177 0.00470766334068
0.48058735504 0.00592663218594
0.480644108828 0.00523062335163
0.480695319014 0.00436931708078
0.480755814829 0.00686749221248
0.480793493299 0.00739262629489
0.480861429155 0.00728560857073
0.480925124662 0.00664684733243
0.480995920786 0.00549351072173
0.481059744469 0.00317941117505
0.481104312917 0.00227313416319
0.481162781623 0.00163866874918
0.481243045341 0.00408998884098
0.481316965324 0.00402115423725
0.481390753175 0.00439678515595
0.481469223044 0.00404031253601
0.481535895182 0.00256199245984
0.481612645548 0.00232467589886
0.481686714098 5.30451170324e-05
0.481746704403 -0.00030906238922
0.481815082599 -0.0022730787231
0.481880323494 -0.00274579646199
0.481945342827 -0.00187496774149
0.482009107894 -0.00235471615993
0.482088362306 -0.000537733672983
0.482150108292 0.00116518081229
0.482212575554 0.00268091621825
0.482278171257 0.00145531349717
0.482337889499 0.00114484022429
0.482400522242 0.00297170280623
0.482463831805 0.0042361481811
0.482516152289 0.00408983583971
0.482582321698 0.00483223475741
0.482640147227 0.00593423209542
0.482726804561 0.00746700852559
0.482815798765 0.00670753486096
0.482875726856 0.00799086767107
0.482952736301 0.00870664916031
0.483013743675 0.00872597825994
0.483098764563 0.00827360894113
0.483159275836 0.00701003912428
0.483220224086 0.00824016336995
0.483275624982 0.00759942835948
0.483355128858 0.00490972772719
0.48341293322 0.00504655378305
0.483471535043 0.00176099073874
0.483525978552 0.00286287418958
0.483575963907 0.0036121483271
0.483640869577 0.000924257962507
0.483725120219 -0.000168615922637
0.483791705966 0.0023441022027
0.483842951496 0.00106657517195
0.483896147441 0.000678507937537
0.483950537258 -0.000480851713636
0.484000580142 -0.00551619284192
0.484061186288 -0.00790869151989
0.484115651188 -0.00839201844893
0.484173281195 -0.00763097616615
0.484232351413 -0.00860202577965
0.484292153881 -0.00982727261297
0.48434251524 -0.0115056689256
0.484413271516 -0.0142893661763
0.484484826249 -0.0141510145647
0.484553597606 -0.0157990184524
0.484612638277 -0.0149123998288
0.484689088435 -0.0177166797368
0.484740144887 -0.019095743389
0.484804313879 -0.0208943590723
0.484856553996 -0.020123886817
0.484927415688 -0.0191941080549
0.484987691417 -0.0224063666499
0.485031238616 -0.0209489181939
0.485093937532 -0.0207248199143
0.485151462384 -0.0207926122423
0.48520782068 -0.0211396275557
0.485273339974 -0.0202817178862
0.485335038659 -0.0217240601358
0.485396715648 -0.0220684384891
0.485450251759 -0.0248300599902
0.485521213065 -0.0240193855263
0.485583499032 -0.0222626611973
0.485656425295 -0.0198703161347
0.48571952158 -0.0214371535058
0.485777240224 -0.0235257619393
0.485827361376 -0.0224655825947
0.485893845872 -0.0247986642192
0.48596838118 -0.0256673349859
0.486048728007 -0.0242376152158
0.486105923705 -0.0249698292341
0.486161254729 -0.0225039951629
0.486229499759 -0.0224503659464
0.486336312213 -0.0228753901911
0.486437248657 -0.0222598396755
0.486498829532 -0.023921555525
0.486576109377 -0.0245291985315
0.486636228749 -0.0261137016305
0.486696118612 -0.0242855158128
0.486748107119 -0.0227237712285
0.486807275381 -0.0218020081754
0.486866739189 -0.0214222655346
0.486918573581 -0.0215192802922
0.486992596312 -0.0211873576149
0.487052891367 -0.0200789944588
0.487111441959 -0.0191244911603
0.487179471334 -0.0174311627921
0.487236051123 -0.0165818479157
0.487301756099 -0.0169890724016
0.487375209648 -0.0185376087626
0.487447234883 -0.0178523286136
0.487513349555 -0.0158104978153
0.487576061855 -0.0142820098284
0.487634156742 -0.0167050214362
0.487690019872 -0.0152832307585
0.487745400132 -0.017438386461
0.487796396611 -0.0182502414576
0.487866986774 -0.0158545060515
0.487938371927 -0.0185305026296
0.487989578796 -0.0196179266139
0.488055663384 -0.0194158908739
0.488124540493 -0.0178995345937
0.488188473097 -0.0186540089549
0.488254248341 -0.0144579088547
0.488343535779 -0.012443630188
0.488400963528 -0.0114219491977
0.488448957467 -0.0123178346637
0.488501764411 -0.0105475086163
0.488554993195 -0.0111097348863
0.48863046853 -0.00974153428411
0.488692522693 -0.0109740507713
0.488762287542 -0.00839602567889
0.488833052933 -0.00813509639475
0.488903201801 -0.00734804919678
0.488973388864 -0.00503404702708
0.489043492031 -0.00671886165904
0.48910784318 -0.0076974844757
0.489174711264 -0.00929561114876
0.489224478577 -0.0100931506461
0.48927476803 -0.00941464786806
0.489328424889 -0.00855712225057
0.489396073246 -0.0083527676657
0.489485572373 -0.00918417927476
0.489535915451 -0.00886184055176
0.489597120639 -0.00995006729866
0.489655799916 -0.00649906877296
0.48970696183 -0.00580297636242
0.489772889697 -0.00668035712599
0.489833143393 -0.00514479810791
0.489892305686 -0.00607211062657
0.489949299333 -0.00472614341521
0.490011786506 -0.00396278070458
0.490082134669 -0.0049596650138
0.490157739186 -0.00625574399553
0.490224418773 -0.00565768582453
0.490303528075 -0.0071576250138
0.49036318254 -0.00820246612793
0.490402062098 -0.00613148357795
0.490466621116 -0.00390158462431
0.490527705229 -0.0047632429618
0.490613953526 -0.00502393453981
0.490666906626 -0.00535778852377
0.490731568574 -0.00245918133882
0.490795106419 -0.00113553640625
0.490842329121 -0.00218725928515
0.490906137663 -0.00238453349421
0.49096848842 -0.00247854942935
0.491025311886 -0.00252492742806
0.491087570755 -0.00238090000477
0.491143297613 -0.00311636875223
0.491205878848 0.000312790385425
0.491263020327 -0.000539677237501
0.491340754465 0.000435360103261
0.491416153212 0.00105029922038
0.491484668348 -0.00033162228689
0.491554926273 0.000211864860267
0.491605196831 -0.0010081579026
0.491661841464 0.00121466340983
0.491710916527 0.00103929563179
0.491761462492 0.00152434463519
0.491834939058 9.46516044371e-06
0.491880168974 -0.000970575679593
0.491934231379 -0.00071084656204
0.491997895042 -0.00169976300225
0.492063977935 -0.0036327050093
0.492132825618 -0.00274152835027
0.49219136943 -1.75807618421e-05
0.492239285343 0.000843547466087
0.492307020409 0.00129653434024
0.492374871298 0.00212517811834
0.492440718203 0.00355515849541
0.492514442298 0.00432423292325
0.492583966601 0.00287831107923
0.492653931827 0.00255818277784
0.492708087175 0.00324178188714
0.492766926263 0.00234909744247
0.492841377371 0.0029188342285
0.492912850682 0.00417206285745
0.492964005952 0.00716716315652
0.493021946979 0.00748984017279
0.493091066087 0.00532580115786
0.493157174866 0.00312300951253
0.493214352771 0.00544207326621
0.493279352489 0.00446155236625
0.493347654529 0.00523872013646
0.493421582435 0.00512886988594
0.493490421715 0.00273922632526
0.493542093318 0.001054006538
0.493595909748 0.000112947536154
0.493654714175 0.00025567581666
0.493730006925 -0.000129936049935
0.493787951743 -0.000192494854947
0.493846743447 -0.00211351529936
0.493899589196 -0.0031938500698
0.493946621505 0.000233649062447
0.494002823355 0.000501427292977
0.494069688637 0.00169656333678
0.494151612966 0.00227939876795
0.494224181983 -0.00031797102389
0.494269409623 0.00170981752686
0.494326796261 0.0028200129999
0.494369270096 0.00357033707961
0.494430749138 0.00512879839647
0.494505611489 0.00609304238796
0.494573741905 0.00467929453168
0.494619166163 0.0046901990968
0.494680522706 0.00481178487982
0.494738079859 0.00717108871041
0.49477782428 0.0074284701776
0.494831929391 0.00884666811289
0.49489987415 0.00734638862819
0.494955028826 0.00875585693455
0.495010918903 0.00862209689313
0.495059811684 0.00733544084276
0.49512079235 0.00813012684938
0.495209503057 0.0042671064679
0.495263874892 0.00515767736212
0.495335801949 0.00386900734069
0.495386863085 0.00589593873615
0.495435209069 0.00777160933907
0.495489069564 0.00454768294895
0.49555477673 0.00381763459836
0.495627985469 0.00347919333347
0.495704091773 0.00368380109184
0.495758777375 0.00198490983745
0.495822618667 0.00254670299188
0.495872665005 -0.00040139842515
0.495935368127 6.42159822607e-05
0.495999806401 0.00191760895344
0.496063504578 0.00497973281379
0.496123626851 0.00703631283344
0.496198068511 0.00450123595075
0.49625215801 0.00512655245461
0.496305820023 0.00749049809179
0.496364616624 0.00843580817935
0.496412472537 0.00752674283576
0.496458966583 0.00742869885581
0.496510213632 0.00728337938549
0.496583493721 0.00817342187455
0.496657414932 0.00511931398355
0.496718681302 0.00544215980603
0.496767509552 0.00389909344291
0.49682768095 0.00406670159671
0.496889797982 0.00268925844147
0.496968148009 0.00303979711477
0.497041749161 0.00385874696361
0.497103164745 0.00357985193112
0.497169915765 0.0040789924931
0.497246498966 0.00330536236018
0.497310001465 0.00248253071447
0.497356229335 0.00300081815891
0.4974275187 0.00129871522663
0.497503652659 0.00157037515553
0.4975646211 0.000138153726211
0.497637648957 0.000161136121121
0.497721613144 -0.000749911773224
0.497786731663 -0.0019455395104
0.497849798589 -0.000990106923796
0.497903397887 -0.00283907042791
0.497951232983 -0.00244057567626
0.497995473781 -0.00154031981901
0.498037449939 -0.000643903227912
0.49809320336 -0.00136495060271
0.498141626799 -0.00201266245271
0.498203220814 -0.00286684500122
0.498257919075 -0.000122421947446
0.498317963722 0.000337519613355
0.498377810119 -0.000380559923799
0.498433183186 -0.00125101237242
0.498487576607 0.000225331096942
0.498554690852 0.0028056770594
0.498613630977 0.00203410230826
0.498675655227 0.00337857564728
0.498753149581 0.00393512001342
0.498807161892 0.00587824375718
0.498857007603 0.00678931157551
0.498924539291 0.00880611576625
0.498980740077 0.00915575710373
0.499036165182 0.00793173755538
0.499086235553 0.00683583454631
0.499132291336 0.00494438046926
0.499192058507 0.00704696603764
0.499249326537 0.00739518223899
0.499302716608 0.00817804741968
0.499369179886 0.00783185849454
0.499429238083 0.00904561276388
0.499477631897 0.00985654639777
0.499529251091 0.0126139739306
0.49960712503 0.0121145855535
0.499673126965 0.012786896799
0.499731210029 0.0125508032026
0.499794340627 0.013202466281
0.499850456485 0.0121589793961
0.49991896008 0.0134672388906
0.499962489164 0.015043301144
0.500028812534 0.0156872415025
0.500092066734 0.0155661844169
0.500172761787 0.0159284721737
0.500223273189 0.0170426355689
0.500282980308 0.0188734588897
0.500332157578 0.0184830801686
0.500380574657 0.0191571999547
0.500439323762 0.0185555521753
0.500499931951 0.0186524277845
0.500549040775 0.0208751295476
0.500592695269 0.021330934076
0.500658361566 0.0216052442224
0.500714969155 0.0217751111009
0.500787091141 0.0207865672956
0.50085578585 0.0195892125756
0.500923591607 0.0151623530248
0.500993936956 0.0123873884841
0.50105633523 0.0133634210362
0.501128716899 0.0126762955776
0.501184843155 0.0111886570061
0.501234721331 0.00929803330051
0.501282177477 0.0111740561797
0.501351005676 0.0104360870483
0.501417501392 0.0108431979155
0.501477803446 0.0117437997634
0.501536653754 0.0105011889308
0.501611514902 0.0118356833212
0.501663002 0.012361213994
0.50172790876 0.0116336743779
0.501790195826 0.0112768981606
0.501859934312 0.0112174738739
0.501917365965 0.0105082735958
0.501983228343 0.012198223261
0.502032631229 0.0111141651618
0.502087930807 0.00946743001357
0.502141781601 0.00813390827487
0.502202068736 0.00955446350555
0.502254847522 0.0107239912445
0.502326762761 0.00976919311576
0.502385508863 0.00837160170032
0.502426281908 0.00582823064945
0.502480312798 0.00529251917046
0.502536848901 0.00414886516044
0.502591839416 0.00551988311459
0.502657441935 0.00505538979834
0.502713691256 0.00590017433871
0.502786732126 0.00600910770981
0.502864895332 0.00567173377459
0.502928737145 0.00572671802659
0.502986683342 0.00451210721121
0.503046427182 0.00153843277327
0.503098343674 0.000456482599833
0.503166744988 6.82546819041e-05
0.503230006168 4.40242424857e-05
0.503285566754 -0.00166456441355
0.503351984969 -0.000428529668954
0.503419019668 -0.00156990424945
0.50348144282 -0.00179795537859
0.503552092295 -0.0032894934137
0.503625609986 -0.00413712294943
0.50368417621 -0.00517907752531
0.50372951869 -0.00498188834004
0.503796888316 -0.00600083381899
0.50387170853 -0.00602434273994
0.503940750757 -0.00603071501802
0.5040125896 -0.00850207507437
0.504068867328 -0.00861937360455
0.504119971639 -0.00744729106152
0.504183490662 -0.00494531025074
0.504232753717 -0.00571070234791
0.504280253862 -0.00445463663268
0.504326438323 -0.00492541983882
0.504386751292 -0.00669764565468
0.504448361192 -0.00674603192573
0.504487891506 -0.00608038899481
0.504541920904 -0.00661813522435
0.504609669586 -0.0081132496945
0.504671516766 -0.00760873467031
0.504734193872 -0.00782159075561
0.504806090234 -0.00797294968526
0.504863676006 -0.0110228837876
0.504923802338 -0.0106519822677
0.504973428895 -0.0115615569347
0.50503265462 -0.0138597058058
0.505088735785 -0.0141029818993
0.505142195035 -0.0134013070864
0.50519994243 -0.0104406377829
0.50526332422 -0.012037142904
0.505318341239 -0.0104518431467
0.50537464528 -0.0122381841193
0.505429651112 -0.0127658967452
0.505475941662 -0.0136545640353
0.505518766305 -0.0140261037874
0.505565403919 -0.0146416100081
0.505616750988 -0.0122025796021
0.505681395227 -0.0137888786716
0.505744719254 -0.0126255967927
0.505809125266 -0.0122671925142
0.505863771418 -0.00958104098022
0.50592494872 -0.0100438841336
0.505975586326 -0.00871164843301
0.50602564351 -0.00839888927312
0.506086861189 -0.00821986595848
0.506145927426 -0.00883960634459
0.506213784854 -0.00955125111049
0.506290030805 -0.011595840224
0.506361920688 -0.0110131190993
0.506421983727 -0.0105953766747
0.506480347872 -0.0107012286937
0.506539764956 -0.0108074767519
0.506592842148 -0.0135317662185
0.506659720023 -0.0127588235317
0.506714545269 -0.0150209435734
0.50677720502 -0.017749419903
0.506862496338 -0.0178284355869
0.506914909582 -0.019754313229
0.506978869051 -0.0176149837451
0.507030322065 -0.0160294927051
0.507081628816 -0.0170633190737
0.507132383985 -0.0164183031903
0.507191269741 -0.0151891613006
0.507252057571 -0.0138420211277
0.507324274268 -0.0135765010736
0.507381385735 -0.0128842294357
0.507433356078 -0.0105635605852
0.507482441559 -0.0121065848748
0.507548584572 -0.0129643413913
0.507602352963 -0.0134148444261
0.507652234723 -0.014737219896
0.507708951275 -0.0146697267338
0.507776576108 -0.0136288183297
0.507844639469 -0.0132385198777
0.507904558269 -0.014794921398
0.507962029165 -0.0161675585151
0.508016191547 -0.0139497318095
0.508072283541 -0.0125443780551
0.508135555094 -0.0107751715794
0.508195379872 -0.0138300609147
0.508234813458 -0.0127633485557
0.508281121275 -0.0123761115141
0.508322346075 -0.0135551563918
0.508380914278 -0.0124147676086
0.508443650064 -0.0123740758604
0.50850008428 -0.0107473669255
0.508561044309 -0.0118305587679
0.508636056726 -0.0136493928027
0.508686861322 -0.0141300323705
0.508759837479 -0.0136605550691
0.508809154743 -0.0150317786212
0.508864865772 -0.0154042292253
0.50893008914 -0.0144004875016
0.508987646321 -0.0124100383408
0.509040446846 -0.0128216083108
0.509099828064 -0.0131267822836
0.509175798321 -0.0141409897288
0.50923328149 -0.0132062098955
0.509293304841 -0.0140754690777
0.509346942989 -0.0142931330054
0.509398548551 -0.0147750198224
0.509463643056 -0.0147077293906
0.50952944048 -0.0146645057271
0.509582989071 -0.015400592964
0.509634872428 -0.0149330431738
0.509672608202 -0.012828790608
0.509715230662 -0.0141476847986
0.509768438936 -0.0149606997215
0.50983579563 -0.0139963597517
0.509901452021 -0.0122881964381
0.5099528506 -0.0132237171531
0.510007082801 -0.0127973950878
0.510052203151 -0.0115528894279
0.510122341076 -0.0117448891671
0.510195740065 -0.012525924703
0.510263113259 -0.0108154686832
0.510325837274 -0.0107079274869
0.510404820475 -0.0105892315391
0.510459963031 -0.0107146772784
0.510518369708 -0.00979412858892
0.510577779982 -0.00946079547511
0.510637102145 -0.0103450462693
0.510685165483 -0.0103379907065
0.510733595507 -0.00779807250902
0.510779765144 -0.00797751083827
0.510847162863 -0.00699677061323
0.510907490711 -0.0041461308416
0.510975481537 -0.00463930502192
0.511038066429 -0.00457081706538
0.511088012741 -0.00458207674478
0.511135278156 -0.00435756425153
0.511183024641 -0.00429900819953
0.511234551108 -0.00514211417675
0.511274141451 -0.00224842032223
0.511323372392 -0.0021100508265
0.511369986587 -0.00181110258728
0.511430882094 -0.00109277402216
0.511498032835 0.000323288890823
0.511551523113 0.00219906589433
0.511605859298 0.00260244047602
0.511655043514 0.0060342014248
0.511713995254 0.00579392012597
0.511782801357 0.00578308655253
0.511846833342 0.00476403873414
0.511902275075 0.00356858059438
0.511949778717 0.00336823469088
0.512022102957 0.004195656925
0.512087693398 0.00439133729115
0.512137168283 0.00530676708735
0.512197365541 0.00443234656258
0.512251704381 0.00339724442623
0.51229406294 0.00186660070812
0.512345355659 0.00205269707718
0.512399781334 0.00301422536138
0.512453531237 0.00378720285537
0.512512490028 0.00582727257262
0.512571575133 0.00688299709678
0.512629772966 0.00843936637769
0.512677940199 0.0101333420196
0.51272877106 0.0106470462291
0.512769561193 0.012928356408
0.512842978655 0.0142255136741
0.512908929393 0.0109944228428
0.512969529458 0.0100970894814
0.513010334294 0.00817523440079
0.513062685439 0.00658107652789
0.513117428225 0.00501396713872
0.513178277743 0.00153553483586
0.513236654993 0.000967582271157
0.513302692576 0.00218124702961
0.51336589225 0.00195241220052
0.51343625673 0.00157670834081
0.51348750936 0.00215698379583
0.513539713881 0.00186803972722
0.513599524554 0.00204835781009
0.513657502259 0.00584069366048
0.513717457128 0.00764274130957
0.513770949611 0.00721609312622
0.513820060187 0.00869411612994
0.513881395822 0.00910311640825
0.513942538561 0.00986354437312
0.514002837163 0.00893650002763
0.514066097408 0.007838262658
0.514137067661 0.00698267077732
0.514193664924 0.00604499898951
0.514246355094 0.00757704519078
0.514331858119 0.00462624000155
0.514390429749 0.0040970753772
0.514427699378 0.00357214672367
0.514476800303 0.00204974358668
0.514527560266 0.00121624505964
0.514587892039 0.00293686832485
0.514652574519 0.0027764828019
0.514707540209 0.00226983099829
0.514754627156 -0.000358828910269
0.514825755309 -0.00146123446028
0.514884535519 0.000201121881756
0.514953496261 -0.000315067515891
0.515018037225 -0.0013759062461
0.515081250586 -0.0017610607876
0.515141745368 -0.000806641568286
0.51519980098 0.000998779253693
0.515250894203 0.00269882527944
0.515308421245 0.00466839551433
0.515372564547 0.00518960648472
0.515418638521 0.00590046460617
0.515455897587 0.00558870785965
0.515510618973 0.00699458495832
0.515575469121 0.00824557873322
0.515645018873 0.00882785775901
0.515702410376 0.00682216935162
0.51576863716 0.00611944757616
0.515811895564 0.00470183453644
0.515845458891 0.00495183196301
0.515890267729 0.00433268979505
0.515949114514 0.00494746919135
0.516010932302 0.00368858704356
0.516052081366 0.00210565871308
0.516117182399 0.00260166047051
0.516177698079 0.00363805333599
0.516233803128 0.0029023599687
0.516288160376 0.00195627043784
0.516348809988 0.00400156045774
0.516395611495 0.00271429425933
0.516442628778 0.00249828796372
0.516522328974 0.00409603474027
0.516592148402 0.0050440290456
0.516656190461 0.00506189569585
0.516704892115 0.00661209228417
0.516755891614 0.00763892802252
0.516802106945 0.00491127859641
0.516852017166 0.00704875576169
0.516903123912 0.00548214356753
0.516973086386 0.00791280317521
0.517024831335 0.00905052675796
0.517075381295 0.0109149840498
0.517126497946 0.0122591256474
0.517175615656 0.0121340155589
0.517239398662 0.0121919749425
0.517303069473 0.0118093528188
0.517376765064 0.0102993885955
0.517448584396 0.00895645860605
0.517505354426 0.00905901389385
0.517570512502 0.0089733638506
0.517633393123 0.0081968412726
0.517688593211 0.00916613209587
0.517745389676 0.0105117734964
0.517798862745 0.0109149015736
0.517838526144 0.0111235873614
0.517891986699 0.0112315908584
0.517943433726 0.0123630761938
0.518004914502 0.0117423246797
0.518056630347 0.0121792233282
0.518118407746 0.0109099575887
0.518186975073 0.00974695722391
0.518240542271 0.00961373837728
0.518316754175 0.0080230432053
0.518371659027 0.00897155864762
0.518421747011 0.00863246201361
0.518465635382 0.00908762158804
0.518527802089 0.00849402875728
0.518589994565 0.00562530887174
0.518655365222 0.00252785599535
0.518713747937 0.00339310204428
0.51876721489 0.00283925337526
0.518817173081 0.00312067843882
0.518879857917 0.00513116054417
0.518945255715 0.00613317713533
0.519004951805 0.00774012488763
0.519055691406 0.00717314497275
0.519108493033 0.00776812023263
0.519165260417 0.00695910656814
0.519241910264 0.00765449287471
0.519327354878 0.00797146855006
0.519393750632 0.00637869273907
0.519461731289 0.00762205104761
0.519542529683 0.00746568083754
0.519610891493 0.00673825348916
0.51967865838 0.00577619635683
0.519734219117 0.00438854390762
0.519794787505 0.00414871351987
0.519854012191 0.00202563037192
0.519894431399 0.00154988358031
0.519938100399 0.00164869243612
0.520000157682 0.00349903286473
0.520071990646 0.0027900197352
0.520126519068 0.000464595348466
0.520194069059 0.000280105887188
0.520245914308 0.000872626710676
0.520292862779 0.00147426772376
0.520339993345 0.0029665046548
0.520390358453 0.00408014451899
0.520432925687 0.0034905171035
0.52048178072 0.00412572606369
0.5205299158 0.00407890512435
0.520568416864 0.00623674339515
0.520635421759 0.0088153568715
0.520696356037 0.00684782614086
0.520752302664 0.0100816587429
0.520811033721 0.0133216254192
0.520869469348 0.015706501201
0.520907609938 0.0155336627191
0.520961849855 0.0151305413143
0.521015654863 0.0153828673617
0.521067672569 0.0161693759645
0.521105908644 0.0156425682521
0.521160985425 0.0156219318944
0.52122217058 0.0164430969686
0.521277934922 0.0152131053224
0.521333592087 0.0147294712366
0.521383836622 0.0154616758036
0.521442264913 0.0157964464287
0.521503808533 0.0165375396595
0.521570695696 0.0178683775235
0.521629280992 0.0191671072483
0.52169360772 0.0192723289629
0.521758182715 0.0181202753507
0.521809208767 0.0213207553228
0.521856576606 0.0237359684427
0.521906787347 0.0222661983753
0.521974256863 0.0222350545488
0.522028209139 0.0223961235737
0.522084137216 0.0222349813589
0.522142118496 0.0232598598714
0.522210681994 0.0253786007999
0.522265126024 0.028842493998
0.522332677758 0.0283970705731
0.522394943515 0.0282877692004
0.522441708293 0.0282815862191
0.522505924847 0.0288025648353
0.522574091412 0.0281218292776
0.522632815926 0.0288060599412
0.522702845811 0.0284887389204
0.522776010664 0.0315597086044
0.522839238482 0.0307354160882
0.522888625587 0.0305363293994
0.52295217372 0.0311892940147
0.523015983052 0.0314024881105
0.523075173144 0.029446763449
0.523147971492 0.0288412489106
0.523200069497 0.0292951823914
0.52324887414 0.0298062818183
0.523291266736 0.0291919544451
0.523357598345 0.0280858951695
0.523418328729 0.0277741397688
0.523476471938 0.0279455204679
0.52352721912 0.0265595692703
0.523589927376 0.0269162010806
0.523650011249 0.0258527614221
0.523699649261 0.0243714882513
0.523761882352 0.0246120858141
0.523819812523 0.022287917321
0.523874957931 0.0236554087969
0.5239332865 0.0229909265571
0.523992214284 0.0225901241281
0.524056507869 0.0232975110568
0.524123657485 0.0224177739206
0.524190803267 0.023744447473
0.524251747058 0.0226654933742
0.524312507389 0.0218741954974
0.524380931614 0.0213307634521
0.524452445005 0.018607047028
0.524495944804 0.0167950568706
0.524541976009 0.0181433743242
0.524599304462 0.0186363298577
0.5246641094 0.0171639104382
0.524703555727 0.0167251368766
0.524767535226 0.0130631346742
0.524828377648 0.0130095687813
0.52489346564 0.0130765919478
0.524951740003 0.0131753613964
0.525021226041 0.00928980972393
0.525080808438 0.00937636514131
0.525137244886 0.00810213611452
0.525207835852 0.00702668634566
0.525271826762 0.0084633870194
0.525326642342 0.00474592966796
0.525373780366 0.000815485310237
0.525431085097 -0.000147125567222
0.52548791646 0.00185653555689
0.525560609723 0.0028741969449
0.525634502148 0.00180541619095
0.52569509195 0.00304591711469
0.525744213956 0.00282893315838
0.525801499127 0.00333805902294
0.525849843877 0.00301705390257
0.525908907278 0.00406388103782
0.525959882708 0.00528204188213
0.526028911635 0.00821945856321
0.526083033826 0.00788338568868
0.526139263467 0.00931827640517
0.526209957244 0.00894786701686
0.526262419725 0.00806046107441
0.526309447185 0.00865398166418
0.526363224089 0.0111924668526
0.526410410482 0.0114653925002
0.526471664054 0.0124072785747
0.526540053581 0.0113574756818
0.52660111247 0.0121246111767
0.52665555899 0.0106002193194
0.52670398734 0.0088417511405
0.52675498036 0.00782006721023
0.526803707418 0.00997786909942
0.526850061522 0.00847137021481
0.526902433175 0.00759338118933
0.52695720843 0.00654031664995
0.527012886853 0.00579484338738
0.527085253726 0.00511123290394
0.527155056211 0.00323586164732
0.527216973118 0.00529733743604
0.527270408545 0.00613442907421
0.527323874952 0.00540180177143
0.527393215233 0.0060743683166
0.527453183354 0.0057654533833
0.527510320378 0.00595818059434
0.527546463768 0.00293846978477
0.527590618278 0.00457898965044
0.527651028565 0.00440325324347
0.527704991159 -0.000455022533904
0.527764296341 -0.00213645365282
0.527812639658 -1.89335929276e-05
0.527867939317 0.00125753747332
0.527934855321 0.000181650660644
0.528011440317 0.00314907822008
0.528069242918 0.00338399177595
0.528104800225 0.00456940582692
0.528161089537 0.000997609368744
0.528222708406 0.0017317804543
0.528287493761 0.00097813156283
0.528365264306 -0.000635328032332
0.528435409897 -0.00285892485972
0.528502558569 -0.00408778816651
0.528567343156 -0.00437185074322
0.528626536349 -0.00573233428277
0.528674539582 -0.00733031033533
0.528734673304 -0.00749720242375
0.528783625751 -0.00779237614948
0.528845755338 -0.010107726325
0.528906698137 -0.011077966554
0.528976940024 -0.0104021375312
0.529044900185 -0.0122249143516
0.529101299704 -0.0129799054593
0.529156004474 -0.0133732559688
0.52922360125 -0.0153561467757
0.529280545297 -0.01738525145
0.529338081466 -0.0171566993165
0.529404092886 -0.017894964833
0.52946828737 -0.0197109586366
0.529528544176 -0.0209800297443
0.529575292713 -0.0214191508676
0.529644386788 -0.0204612621221
0.529698527508 -0.0233213583236
0.529763954145 -0.0230280669938
0.529827391315 -0.024973521893
0.529881644108 -0.0236148092068
0.529937066568 -0.0219021065974
0.530000082546 -0.0220728214992
0.530057714845 -0.0234687245844
0.530115805714 -0.0238309371111
0.530169952876 -0.0256932319591
0.530218187063 -0.0280352431228
0.530283920945 -0.0305085330722
0.530380697854 -0.0288944890485
0.530445460711 -0.0282956662495
0.530498585667 -0.0296759578987
0.530563046297 -0.0311563175683
0.530630822614 -0.0294708204911
0.530697617677 -0.0292289034001
0.530762070328 -0.0256590889864
0.530815776031 -0.0289835030201
0.530866268568 -0.0315324195515
0.530924120303 -0.032356145854
0.530973419149 -0.0295676640466
0.531022551738 -0.0293983108461
0.531077542577 -0.0272464377364
0.531130764922 -0.0250788972222
0.531184193142 -0.0276903611194
0.531240976738 -0.0238626369862
0.531302169179 -0.0198812172239
0.531369808958 -0.0162918032512
0.531435209796 -0.0152507555831
0.531489554964 -0.014451049031
0.531546374761 -0.0138977998384
0.531606295694 -0.012373815164
0.531665270937 -0.0103948865632
0.531711043999 -0.00886014894823
0.53176592732 -0.0081137308112
0.531827392919 -0.00548148511968
0.531888838844 -0.005554713107
0.53195543123 -0.00636980081749
0.532029906119 -0.00305765042552
0.532077448997 -0.00317970128966
0.532139549724 -0.000826596837167
0.532196425449 0.00077511424946
0.532244857939 0.00215614499672
0.532325366483 0.000932549267187
0.532398079854 0.000962609473221
0.53244583006 0.000956908998546
0.532493730303 0.00191095315973
0.532551046817 0.00206094119409
0.532609876973 0.00349912277324
0.532675962377 0.00418462103808
0.532744960789 0.00469689969971
0.532805396278 0.00263185580006
0.532860928584 0.00543513553443
0.532908997202 0.00447109229438
0.532968326482 0.00213481316626
0.533027315142 0.00406383910209
0.533079898655 0.00375120458913
0.533136023945 0.00473321559266
0.533189949105 0.00215213418695
0.533244445458 0.00118624497781
0.533302924518 0.000575845399795
0.533361824714 -0.00112168960826
0.533410637452 -0.00189309728899
0.53345514353 -0.00334553338844
0.533504197311 -0.00325348928049
0.533573934631 -0.00676974221083
0.533635151149 -0.0100954829218
0.533698563574 -0.00663840501566
0.53376481444 -0.00642667373749
0.533821733928 -0.00917082877694
0.533889365412 -0.0102351630534
0.533946298127 -0.0102323927949
0.534013236033 -0.0137284546484
0.534074596017 -0.0178668231331
0.534123652967 -0.0186060861209
0.534181075648 -0.0188787946125
0.534243512484 -0.0206328774181
0.534304831302 -0.0226873986709
0.53437196171 -0.0233851257884
0.534442716233 -0.0239001438932
0.534515426815 -0.0241896321913
0.534556259422 -0.0256245812461
0.534607947557 -0.0267965753752
0.534665317395 -0.0286907176824
0.534718855748 -0.0281608566725
0.534774367489 -0.0293333034617
0.534848910804 -0.0292026002134
0.534926103816 -0.0299900168678
0.534991552604 -0.0301457119674
0.535059432467 -0.030411810057
0.535122918606 -0.0325718625286
0.53518019724 -0.0344335155511
0.535238648939 -0.0332969520858
0.535306977284 -0.031506727793
0.535355252529 -0.0314461325312
0.535409276598 -0.0330189526353
