# Supplementary material for: Cryo-EM reveals the molecular basis of laminin polymerization and LN-lamininopathies
Source: Nat Commun. 2023 Jan 19;14:317. doi: 10.1038/s41467-023-36077-z (PMC9852560; doi:10.1038/s41467-023-36077-z)
Supplement: Supplementary file 6 — Source Data [file 41467_2023_36077_MOESM6_ESM.zip › Kulczyk_Source_files_12Jan23/Kulczyk_Source_Data_Supplementary_Fig4bc_chainsABG_1Jan23.txt]

CC per residue
   A    28 GLY       0.49099846399
   A    29 LEU      0.670267759313
   A    30 PHE      0.514037204733
   A    31 PRO      0.383588183599
   A    32 ALA      0.542392039451
   A    33 ILE      0.562855146399
   A    34 LEU      0.643047817251
   A    35 ASN      0.766726479265
   A    36 LEU      0.876118092115
   A    37 ALA      0.812356632361
   A    38 THR       0.83005720088
   A    39 ASN      0.818083881695
   A    40 ALA      0.845619071063
   A    41 HIS      0.741244093666
   A    42 ILE      0.790513432916
   A    43 SER      0.819981308804
   A    44 ALA      0.777450057406
   A    45 ASN      0.805045791319
   A    46 ALA      0.671692830706
   A    47 THR      0.722849035114
   A    48 CYS      0.809144149327
   A    49 GLY      0.832199236219
   A    50 GLU      0.788379113193
   A    51 LYS      0.833078995234
   A    52 GLY      0.863291859761
   A    53 PRO      0.883867203637
   A    54 GLU      0.762850539183
   A    55 MET      0.748031773884
   A    56 PHE      0.745829395208
   A    57 CYS      0.641477980157
   A    58 LYS       0.65552009978
   A    59 LEU        0.6675166663
   A    60 VAL      0.654541704455
   A    61 GLU       0.58347283722
   A    62 HIS      0.432363633741
   A    63 VAL      0.590181887848
   A    64 PRO      0.568646304784
   A    65 GLY      0.601022371961
   A    66 ARG      0.779852670054
   A    67 PRO      0.640962568781
   A    68 VAL      0.783084005168
   A    69 ARG      0.599811253099
   A    70 HIS      0.571390957621
   A    71 ALA       0.57430113331
   A    72 GLN      0.527872587202
   A    73 CYS      0.542532528884
   A    74 ARG      0.756052973108
   A    75 VAL      0.817917730959
   A    76 CYS      0.758523908739
   A    77 ASP      0.850552213411
   A    78 GLY      0.835815299246
   A    79 ASN      0.840753779582
   A    80 SER      0.874242698697
   A    81 THR      0.924733645053
   A    82 ASN      0.914750552759
   A    83 PRO      0.911461331448
   A    84 ARG      0.876391196025
   A    85 GLU      0.862059223365
   A    86 ARG      0.867982397888
   A    87 HIS      0.803688867237
   A    88 PRO      0.811131237622
   A    89 ILE      0.759728790909
   A    90 SER      0.839780875313
   A    91 HIS       0.76932617033
   A    92 ALA      0.736099070561
   A    93 ILE      0.657121000514
   A    94 ASP       0.79918158184
   A    95 GLY      0.648610575209
   A    96 THR      0.736092624776
   A    97 ASN      0.749390312821
   A    98 ASN       0.75877567569
   A    99 TRP      0.684374853358
   A   100 TRP      0.756949971644
   A   101 GLN        0.7398649238
   A   102 SER      0.810946005141
   A   103 PRO      0.824349678768
   A   104 SER      0.813254418053
   A   105 ILE      0.754549397265
   A   106 GLN      0.791009200858
   A   107 ASN      0.765016558574
   A   108 GLY      0.837415856323
   A   109 ARG      0.703980073279
   A   110 GLU      0.741198791598
   A   111 TYR      0.783917382467
   A   112 HIS      0.740459871104
   A   113 TRP      0.660788120216
   A   114 VAL      0.816404767984
   A   115 THR      0.765593440156
   A   116 VAL      0.789030340351
   A   117 THR      0.776414423013
   A   118 LEU      0.872251933968
   A   119 ASP      0.820494330161
   A   120 LEU      0.829364908691
   A   121 ARG      0.821613066466
   A   122 GLN      0.788389220391
   A   123 VAL       0.87361849828
   A   124 PHE      0.827794751081
   A   125 GLN      0.783564100767
   A   126 VAL      0.844543585517
   A   127 ALA      0.809074172901
   A   128 TYR      0.819410716777
   A   129 ILE      0.899306374399
   A   130 ILE      0.885938639794
   A   131 ILE      0.887908061146
   A   132 LYS      0.821052333309
   A   133 ALA      0.790280515045
   A   134 ALA      0.789965277966
   A   135 ASN      0.820313849004
   A   136 ALA      0.839496920563
   A   137 PRO      0.833159454902
   A   138 ARG      0.818966501934
   A   139 PRO      0.734820612338
   A   140 GLY      0.788610185601
   A   141 ASN      0.773373916358
   A   142 TRP      0.843782427204
   A   143 ILE      0.780141435959
   A   144 LEU      0.872131874733
   A   145 GLU      0.693372507812
   A   146 ARG      0.760051500861
   A   147 SER      0.804049039075
   A   148 VAL      0.873165121071
   A   149 ASP       0.92042187046
   A   150 GLY      0.893119966126
   A   151 VAL      0.895846994073
   A   152 LYS      0.915335761546
   A   153 PHE      0.796301938493
   A   154 LYS      0.860156886423
   A   155 PRO       0.68710370897
   A   156 TRP      0.747958302803
   A   157 GLN      0.706148658181
   A   158 TYR      0.766645305879
   A   159 TYR      0.836399238478
   A   160 ALA      0.789613407951
   A   161 VAL      0.841342347403
   A   162 SER      0.846598897286
   A   163 ASP       0.75521740158
   A   164 THR      0.906008621116
   A   165 GLU      0.837411446199
   A   166 CYS      0.748450941217
   A   167 LEU      0.878434872924
   A   168 THR      0.902940106034
   A   169 ARG      0.825042832702
   A   170 TYR      0.806068639413
   A   171 LYS      0.885999228935
   A   172 ILE      0.826725910515
   A   173 THR      0.881479621313
   A   174 PRO      0.776216547669
   A   175 ARG      0.790786004289
   A   176 ARG      0.761003872009
   A   177 GLY      0.744146672911
   A   178 PRO      0.746196936326
   A   179 PRO      0.689594368091
   A   180 THR      0.888530577397
   A   181 TYR      0.836507213206
   A   182 ARG      0.838596416948
   A   183 ALA      0.758052166091
   A   184 ASP      0.759254006905
   A   185 ASN      0.773247035788
   A   186 GLU      0.768605107007
   A   187 VAL      0.716075129737
   A   188 ILE      0.759332269106
   A   189 CYS      0.730597485643
   A   190 THR       0.81980826633
   A   191 SER      0.839303668697
   A   192 TYR      0.802476824209
   A   193 TYR      0.760939508315
   A   194 SER      0.850235694963
   A   195 LYS      0.827787007157
   A   196 LEU      0.851058899954
   A   197 VAL      0.833221435525
   A   198 PRO      0.838530800258
   A   199 LEU      0.869972883325
   A   200 GLU      0.835615599254
   A   201 HIS      0.818308132917
   A   202 GLY      0.828197844672
   A   203 GLU      0.800105083424
   A   204 ILE      0.822480287605
   A   205 HIS      0.746627813028
   A   206 THR      0.852375653293
   A   207 SER      0.867864550172
   A   208 LEU      0.855104619858
   A   209 ILE      0.810685515308
   A   210 ASN      0.748371754112
   A   211 GLY      0.839405232827
   A   212 ARG      0.802341749528
   A   213 PRO      0.802289137833
   A   214 SER      0.762658915908
   A   215 ALA      0.786661399625
   A   216 ASP       0.84832785558
   A   217 ASP      0.758981753609
   A   218 PRO      0.811469137049
   A   219 SER      0.786416453451
   A   220 PRO      0.894998669539
   A   221 GLN      0.872720851832
   A   222 LEU      0.849133978552
   A   223 LEU      0.875425970996
   A   224 GLU      0.900722196598
   A   225 PHE      0.758948410432
   A   226 THR       0.86211479481
   A   227 SER      0.849957110451
   A   228 ALA      0.781014434644
   A   229 ARG      0.805608188072
   A   230 TYR      0.816228497992
   A   231 ILE      0.893797938061
   A   232 ARG       0.75088767871
   A   233 LEU      0.831911773997
   A   234 ARG      0.540950181026
   A   235 LEU      0.818697860219
   A   236 GLN      0.761338333799
   A   237 ARG      0.757966173126
   A   238 ILE      0.706269343928
   A   239 ARG      0.786156071896
   A   240 THR      0.752245075195
   A   241 LEU       0.80179642878
   A   242 ASN      0.773395533505
   A   243 ALA       0.60205256559
   A   244 ASP      0.720993325201
   A   245 LEU      0.742042207921
   A   246 MET      0.767298389943
   A   247 THR      0.639150150783
   A   248 LEU      0.684015916245
   A   249 SER      0.813186727938
   A   250 HIS      0.743851858144
   A   251 ARG      0.718068584617
   A   252 ASP      0.751152199499
   A   253 LEU      0.764522143568
   A   254 ARG      0.709014135743
   A   255 ASP      0.655207690328
   A   256 LEU      0.759205122406
   A   257 ASP      0.825552358865
   A   258 PRO      0.829433523685
   A   259 ILE      0.836348317169
   A   260 VAL      0.762965991931
   A   261 THR      0.798635796014
   A   262 ARG      0.682527986164
   A   263 ARG      0.505969432147
   A   264 TYR       0.65463915053
   A   265 TYR      0.639957640556
   A   266 TYR      0.748237577829
   A   267 SER      0.712175492714
   A   268 ILE      0.786292865288
   A   269 LYS      0.730810860492
   A   270 ASP      0.807600863696
   A   271 ILE      0.777853276691
   A   272 SER      0.814457226136
   A   273 VAL      0.816657752341
   A   274 GLY      0.770135657979
   A   275 GLY      0.738001564188
   A   276 MET       0.68369966171
   A   277 CYS        0.7065727474
   A   278 ILE      0.769518080305
   A   279 CYS      0.433746168552
   A   280 TYR      0.644067733383
   A   281 GLY      0.600577908674
   A   282 HIS      0.594018540868
   A   283 ALA      0.695373882558
   A   284 SER      0.743430176508
   A   285 SER      0.684274374266
   A   286 CYS      0.411505443876
   A   287 PRO      0.754449822384
   A   288 TRP      0.824956499193
   A   289 ASP      0.785207572127
   A   290 GLU       0.84342164342
   A   291 GLU      0.770592279704
   A   292 ALA      0.797843475779
   A   293 LYS      0.882036725973
   A   294 GLN      0.812751552439
   A   295 LEU      0.601872709198
   A   296 GLN      0.664283156986
   A   297 CYS      0.609352321105
   A   298 GLN       0.82599730308
   A   299 CYS       0.77483412366
   A   300 GLU       0.76577494081
   A   301 HIS      0.754294568086
   A   302 ASN      0.770915959302
   A   303 THR      0.643334815344
   A   304 CYS      0.477464462814
   A   305 GLY      0.743056775999
   A   306 GLU      0.805733503971
   A   307 SER      0.645637055969
   A   308 CYS      0.664861741712
   A   309 ASP      0.626308328447
   A   310 ARG      0.514118989155
   A   311 CYS      0.641322827075
   A   312 CYS       0.73350140435
   A   313 PRO      0.646983365033
   A   314 GLY      0.525059583259
   A   315 TYR      0.758460977532
   A   316 HIS      0.507592422987
   A   317 GLN      0.498937352088
   A   318 GLN       0.69918777696
   A   319 PRO      0.854955867685
   A   320 TRP      0.804614808527
   A   321 ARG      0.850096926829
   A   322 PRO      0.837892221338
   A   323 GLY      0.735083960408
   A   324 THR      0.752874825425
   A   325 ILE      0.631379956313
   A   326 SER      0.798790482426
   A   327 SER      0.666775267457
   A   328 GLY       0.50232659281
   A   329 ASN      0.702913091018
   A   330 GLU      0.741375203948
   A   331 CYS      0.622960806907
   A   332 GLU       0.80530868316
   A   333 NAG      0.649729895561
   A   334 NAG      0.633309147005
   B    29 GLY      0.887771972156
   B    30 CYS      0.749075585981
   B    31 ALA      0.766127884999
   B    32 GLU      0.702428058295
   B    33 GLY      0.597391493628
   B    34 SER      0.254989842796
   B    35 CYS      0.532468427454
   B    36 TYR      0.498393240724
   B    37 PRO      0.457522804154
   B    38 ALA      0.415164743624
   B    39 THR      0.713969711541
   B    40 GLY      0.664323811246
   B    41 ASP      0.673436306759
   B    42 LEU      0.780712392246
   B    43 LEU      0.798524599614
   B    44 ILE      0.720890958671
   B    45 GLY       0.78712420328
   B    46 ARG      0.805713764387
   B    47 ALA      0.808558451898
   B    48 GLN      0.842410357785
   B    49 LYS      0.838565876758
   B    50 LEU      0.825515444364
   B    51 SER      0.824368316375
   B    52 VAL      0.763773109763
   B    53 THR      0.770908960735
   B    54 SER      0.691938145271
   B    55 THR      0.724518843402
   B    56 CYS      0.729119098803
   B    57 GLY      0.669228293733
   B    58 LEU      0.681826404676
   B    59 HIS      0.778422201267
   B    60 LYS      0.827264077234
   B    61 PRO      0.776261742361
   B    62 GLU      0.691930385988
   B    63 PRO      0.785906462172
   B    64 TYR      0.491214918247
   B    65 CYS      0.583566088454
   B    66 ILE      0.636385247045
   B    67 VAL      0.767945574571
   B    68 SER      0.841395414487
   B    69 HIS      0.753449115363
   B    70 LEU      0.737334997759
   B    71 GLN      0.830714530312
   B    72 GLU      0.779278411327
   B    73 ASP      0.837411931316
   B    74 LYS      0.861314197857
   B    75 LYS       0.72624393251
   B    76 CYS       0.72130072689
   B    77 PHE      0.766432295447
   B    78 ILE      0.851004540583
   B    79 CYS      0.770339313363
   B    80 ASN      0.805107645936
   B    81 SER      0.658326356557
   B    82 GLN      0.801568682791
   B    83 ASP      0.870648669911
   B    84 PRO       0.87170647231
   B    85 TYR      0.807564670363
   B    86 HIS      0.907864350775
   B    87 GLU      0.851224423704
   B    88 THR      0.875831419755
   B    89 LEU      0.889909530487
   B    90 ASN      0.879393813222
   B    91 PRO      0.887641365094
   B    92 ASP      0.848925289769
   B    93 SER      0.806190662411
   B    94 HIS      0.715654456561
   B    95 LEU      0.725219094427
   B    96 ILE      0.631400035598
   B    97 GLU      0.629568558937
   B    98 ASN      0.618039061617
   B    99 VAL      0.650326874165
   B   100 VAL       0.74377032123
   B   101 THR      0.802142672631
   B   102 THR       0.68079978459
   B   103 PHE      0.719321480047
   B   104 ALA      0.701716307382
   B   105 PRO      0.828926282294
   B   106 ASN      0.827201154105
   B   107 ARG      0.834010709644
   B   108 LEU      0.855261843831
   B   109 LYS      0.783839413249
   B   110 ILE      0.791636215407
   B   111 TRP      0.673505965838
   B   112 TRP      0.726349710611
   B   113 GLN      0.605192934294
   B   114 SER      0.675306317811
   B   115 GLU      0.654844162908
   B   116 ASN      0.662425050605
   B   117 GLY      0.787714936299
   B   118 VAL      0.760755056048
   B   119 GLU      0.827965481717
   B   120 ASN      0.774549948477
   B   121 VAL      0.704465461328
   B   122 THR      0.784707975002
   B   123 ILE      0.786653106856
   B   124 GLN      0.785021475026
   B   125 LEU      0.814551048132
   B   126 ASP      0.771147950267
   B   127 LEU      0.675356575144
   B   128 GLU      0.755731315458
   B   129 ALA      0.794185373588
   B   130 GLU       0.78795001562
   B   131 PHE      0.743840901771
   B   132 HIS      0.764218439117
   B   133 PHE      0.812563474559
   B   134 THR      0.875815331393
   B   135 HIS      0.828719947635
   B   136 LEU      0.822575256995
   B   137 ILE      0.835653352157
   B   138 MET      0.674789852101
   B   139 THR      0.720994963916
   B   140 PHE      0.659082780809
   B   141 LYS      0.585948729933
   B   142 THR      0.610443340048
   B   143 PHE       0.55282058635
   B   144 ARG       0.75984521197
   B   145 PRO      0.758251593336
   B   146 ALA      0.627555327749
   B   147 ALA      0.544478704108
   B   148 MET      0.658044920086
   B   149 LEU      0.641940318664
   B   150 ILE      0.733135077278
   B   151 GLU      0.737934109578
   B   152 ARG      0.752703525866
   B   153 SER      0.591659127937
   B   154 SER      0.861551813228
   B   155 ASP        0.8275770653
   B   156 PHE      0.873178966974
   B   157 GLY      0.799647605982
   B   158 LYS      0.877286452924
   B   159 THR      0.804764278684
   B   160 TRP      0.760968086023
   B   161 GLY      0.866493424815
   B   162 VAL      0.826633086691
   B   163 TYR      0.738590500348
   B   164 ARG      0.699333366909
   B   165 TYR        0.8008520081
   B   166 PHE      0.607129505438
   B   167 ALA      0.494311228849
   B   168 TYR      0.574492715549
   B   169 ASP      0.822268517843
   B   170 CYS      0.550136785458
   B   171 GLU       0.86217734149
   B   172 ALA      0.894282728732
   B   173 SER      0.829111735525
   B   174 PHE      0.709351123614
   B   175 PRO      0.834994444245
   B   176 GLY      0.766389438239
   B   177 ILE       0.76283411431
   B   178 SER      0.723765136439
   B   179 THR      0.717848081124
   B   180 GLY      0.820374011356
   B   181 PRO      0.727389613534
   B   182 MET      0.629115473542
   B   183 LYS      0.644886752824
   B   184 LYS      0.749884001781
   B   185 VAL      0.816578106269
   B   186 ASP      0.807602903358
   B   187 ASP      0.805831418604
   B   188 ILE      0.734174043767
   B   189 ILE       0.63238902781
   B   190 CYS      0.553180345984
   B   191 ASP      0.603590512997
   B   192 SER      0.711847238143
   B   193 ARG      0.736241492751
   B   194 TYR      0.725375621951
   B   195 SER       0.69332521837
   B   196 ASP      0.787935007961
   B   197 ILE      0.726043840121
   B   198 GLU      0.750652368505
   B   199 PRO       0.62142827016
   B   200 SER      0.549853814857
   B   201 THR      0.741200551986
   B   202 GLU      0.662707430443
   B   203 GLY      0.695846095696
   B   204 GLU      0.754195255966
   B   205 VAL      0.649970848322
   B   206 ILE      0.764641878723
   B   207 PHE      0.741411721956
   B   208 ARG      0.815785481142
   B   209 ALA      0.763126494642
   B   210 LEU      0.745143091335
   B   211 ASP      0.717300238972
   B   212 PRO      0.736560342457
   B   213 ALA      0.739647680881
   B   214 PHE       0.75488306909
   B   215 LYS       0.65917942374
   B   216 ILE      0.766206997845
   B   217 GLU       0.76949165285
   B   218 ASP      0.722399092767
   B   219 PRO       0.84457449334
   B   220 TYR      0.763522188727
   B   221 SER      0.848813945065
   B   222 PRO      0.852626158862
   B   223 ARG      0.830448704448
   B   224 ILE      0.846839224692
   B   225 GLN      0.824938326694
   B   226 ASN      0.806538641007
   B   227 LEU      0.785129863158
   B   228 LEU      0.783144182162
   B   229 LYS       0.80992775956
   B   230 ILE      0.721539584953
   B   231 THR      0.821884530424
   B   232 ASN      0.643546581429
   B   233 LEU       0.75353273025
   B   234 ARG      0.657913626903
   B   235 ILE      0.777066294569
   B   236 LYS      0.759056308359
   B   237 PHE      0.727181411666
   B   238 VAL      0.796273016263
   B   239 LYS      0.793931370509
   B   240 LEU       0.71675813968
   B   241 HIS       0.64777676582
   B   242 THR      0.788670217907
   B   243 LEU      0.719815126118
   B   244 GLY      0.759544724124
   B   245 ASP       0.70169019481
   B   246 ASN      0.663101673505
   B   247 LEU      0.757011027424
   B   248 LEU      0.780223328404
   B   249 ASP      0.614952818676
   B   250 SER      0.710754040724
   B   251 ARG      0.664903139847
   B   252 MET      0.809499266625
   B   253 GLU      0.816044525144
   B   254 ILE      0.764168961064
   B   255 ARG      0.731374665493
   B   256 GLU      0.712556775975
   B   257 LYS      0.692061308627
   B   258 TYR      0.732102985602
   B   259 TYR      0.756998526016
   B   260 TYR      0.811515663735
   B   261 ALA      0.750965081983
   B   262 VAL      0.741111899375
   B   263 TYR      0.707004577633
   B   264 ASP      0.647414366509
   B   265 MET      0.690022218404
   B   266 VAL      0.792388248913
   B   267 VAL       0.83644579795
   B   268 ARG      0.655001010684
   B   269 GLY      0.564684449178
   B   270 ASN      0.499079506626
   B   271 CYS      0.545915937544
   B   272 PHE       0.76989850997
   B   273 CYS      0.536416204314
   B   274 TYR      0.649918349023
   B   275 GLY      0.346875860483
   B   276 HIS       0.55405955642
   B   277 ALA      0.298050240923
   B   278 SER      0.702421405191
   B   279 GLU      0.649232735812
   B   280 CYS      0.303554245371
   B   281 ALA      0.732253054536
   B   282 PRO      0.783728629988
   B   283 VAL      0.598109130289
   B   284 ASP      0.780662622567
   B   285 GLY      0.848240824896
   B   286 PHE      0.641748404808
   B   287 ASN      0.709478443209
   B   288 GLU      0.589694036303
   B   289 GLU      0.784814789734
   B   290 VAL      0.755806121584
   B   291 GLU      0.716216315595
   B   292 GLY      0.675658333686
   B   293 MET      0.715639234635
   B   294 VAL      0.676959329473
   B   295 HIS      0.679218563688
   B   296 GLY      0.681660475135
   B   297 HIS      0.687038579208
   B   298 CYS      0.598040276773
   B   299 MET       0.54672290162
   B   300 CYS      0.757748502949
   B   301 ARG      0.795423673789
   B   302 HIS      0.790145022219
   B   303 ASN      0.608153045673
   B   304 THR      0.552089291156
   B   305 LYS      0.803002422748
   B   306 GLY      0.867787936119
   B   307 LEU      0.807754848129
   B   308 ASN      0.667838423102
   B   309 CYS      0.233958153163
   B   310 GLU       0.72561918627
   B   311 LEU      0.721993523787
   B   312 CYS      0.378580411604
   B   313 MET      0.791873649944
   B   314 ASP      0.853581870545
   B   315 PHE        0.6108484751
   B   316 TYR      0.655446557678
   B   317 HIS      0.515965004945
   B   318 ASP      0.539214727923
   B   319 LEU      0.220515284158
   B   320 PRO      0.287157442346
   B   321 TRP      0.623558915279
   B   322 ARG      0.737042970358
   B   323 PRO      0.870487309363
   B   324 ALA      0.598324541855
   B   325 GLU      0.743529895382
   B   326 GLY      0.699651284475
   B   327 ARG      0.714152857116
   B   328 ASN       0.71507331566
   B   329 SER      0.749285818421
   B   330 ASN      0.749728457093
   B   331 ALA      0.655722283662
   B   332 CYS      0.280584824542
   B   333 LYS      0.747362613453
   B   334 LYS       0.66154946325
   B   335 CYS      0.349828871892
   B   336 NAG       0.73692287976
   G    37 MET      0.602127362364
   G    38 ASP      0.748776084682
   G    39 GLU      0.685757309973
   G    40 CYS      0.780776861446
   G    41 THR      0.787864381418
   G    42 ASP      0.716681950024
   G    43 GLU      0.840986112198
   G    44 GLY      0.759612775655
   G    45 GLY      0.840231371112
   G    46 ARG      0.837193959538
   G    47 PRO      0.731361775775
   G    48 GLN      0.765883222801
   G    49 ARG      0.632905878059
   G    50 CYS      0.674639121636
   G    51 MET      0.642570118098
   G    52 PRO      0.826394479363
   G    53 GLU      0.824438474458
   G    54 PHE      0.749841951687
   G    55 VAL      0.799538814668
   G    56 ASN      0.676898545465
   G    57 ALA      0.788294411567
   G    58 ALA      0.753820917069
   G    59 PHE      0.855861368104
   G    60 ASN      0.848370701933
   G    61 VAL      0.796222753483
   G    62 THR      0.798799835054
   G    63 VAL      0.757811942792
   G    64 VAL      0.873729597615
   G    65 ALA      0.815451678243
   G    66 THR      0.772677688241
   G    67 ASN      0.664690502121
   G    68 THR      0.718238020242
   G    69 CYS      0.548930080563
   G    70 GLY      0.636738692077
   G    71 THR      0.820593063212
   G    72 PRO      0.773858202281
   G    73 PRO      0.833573258452
   G    74 GLU      0.718110330526
   G    75 GLU       0.77119361217
   G    76 TYR      0.693721924628
   G    77 CYS      0.745648537977
   G    78 VAL      0.658419452757
   G    79 GLN      0.653839741727
   G    80 THR      0.580595768411
   G    81 GLY      0.763752850931
   G    82 VAL      0.773556620956
   G    83 THR      0.846127146116
   G    84 GLY      0.773518958596
   G    85 VAL      0.667338671136
   G    86 THR      0.731194265515
   G    87 LYS      0.731168607455
   G    88 SER      0.708266941402
   G    89 CYS       0.79746859338
   G    90 HIS      0.823799110693
   G    91 LEU      0.870734765663
   G    92 CYS      0.559633167674
   G    93 ASP      0.826999610008
   G    94 ALA      0.845122295382
   G    95 GLY      0.902774713867
   G    96 GLN      0.859019826131
   G    97 PRO       0.87637824991
   G    98 HIS      0.851939213055
   G    99 LEU      0.852896550221
   G   100 GLN      0.794038482796
   G   101 HIS      0.809380951246
   G   102 GLY      0.858852902313
   G   103 ALA      0.815445002864
   G   104 ALA      0.822090396324
   G   105 PHE      0.802908336135
   G   106 LEU      0.724160441095
   G   107 THR      0.699872039835
   G   108 ASP      0.755362830354
   G   109 TYR      0.716063014822
   G   110 ASN      0.718927233232
   G   111 ASN      0.759717835926
   G   112 GLN      0.820590257764
   G   113 ALA      0.873877204877
   G   114 ASP      0.879264420636
   G   115 THR      0.807279674357
   G   116 THR      0.816603405848
   G   117 TRP      0.834020127142
   G   118 TRP      0.805734125103
   G   119 GLN      0.762534272943
   G   120 SER      0.702624486385
   G   121 GLN      0.669415989252
   G   122 THR      0.620888432198
   G   123 MET      0.594326824461
   G   124 LEU      0.753609173294
   G   125 ALA       0.53424485692
   G   126 GLY      0.591261144203
   G   127 VAL      0.597869107224
   G   128 GLN      0.626085913519
   G   129 TYR      0.443460709484
   G   130 PRO      0.452356294526
   G   131 SER      0.435797891401
   G   132 SER      0.541032555055
   G   133 ILE      0.657652563138
   G   134 ASN      0.705081502705
   G   135 LEU      0.812480570153
   G   136 THR      0.784009665052
   G   137 LEU      0.821059351427
   G   138 HIS      0.813516733569
   G   139 LEU      0.674073255841
   G   140 GLY      0.737768352911
   G   141 LYS      0.652050945245
   G   142 ALA      0.769548657473
   G   143 PHE      0.787793299826
   G   144 ASP      0.839218535611
   G   145 ILE      0.808019199356
   G   146 THR      0.787856019404
   G   147 TYR      0.634427200883
   G   148 VAL      0.724524222751
   G   149 ARG      0.788142932568
   G   150 LEU      0.863280016027
   G   151 LYS       0.76128667366
   G   152 PHE      0.773380996567
   G   153 HIS      0.761822397974
   G   154 THR      0.824060773101
   G   155 SER      0.826142272467
   G   156 ARG       0.83791090395
   G   157 PRO      0.805824905243
   G   158 GLU      0.831054265951
   G   159 SER      0.791023104504
   G   160 PHE       0.80526142592
   G   161 ALA      0.760529264436
   G   162 ILE      0.702300372954
   G   163 TYR      0.647506129974
   G   164 LYS      0.609311301868
   G   165 ARG      0.767146926512
   G   166 THR      0.821387578243
   G   167 TRP      0.847516495086
   G   168 GLU      0.822824070042
   G   169 ASP      0.849314123765
   G   170 GLY      0.834526788044
   G   171 PRO      0.869082603167
   G   172 TRP      0.825710669911
   G   173 ILE      0.809861335723
   G   174 PRO      0.710659247234
   G   175 TYR      0.545117974168
   G   176 GLN      0.736426310069
   G   177 TYR      0.752466556903
   G   178 TYR      0.780116261106
   G   179 SER      0.788372175184
   G   180 GLY      0.825968351518
   G   181 SER      0.895246294527
   G   182 CYS      0.627295770953
   G   183 GLU      0.809893398814
   G   184 ASN      0.904478778688
   G   185 THR      0.889825060359
   G   186 TYR       0.82599907058
   G   187 SER      0.895562265753
   G   188 LYS      0.774071423997
   G   189 ALA      0.849861851675
   G   190 ASN      0.802848219226
   G   191 ARG       0.84624892015
   G   192 GLY      0.906526695268
   G   193 PHE      0.833432013537
   G   194 ILE      0.814834773413
   G   195 ARG      0.814056435522
   G   196 THR       0.79553712856
   G   197 GLY      0.739844207006
   G   198 GLY      0.607975191914
   G   199 ASP      0.792684081875
   G   200 GLU      0.749454255903
   G   201 GLN      0.729171173513
   G   202 GLN      0.772628244676
   G   203 ALA      0.694822150264
   G   204 LEU      0.827025000733
   G   205 CYS      0.657802193553
   G   206 THR      0.751160621727
   G   207 ASP       0.79424821004
   G   208 GLU       0.87208627568
   G   209 PHE      0.752196817954
   G   210 SER      0.782431816889
   G   211 ASP      0.752824751586
   G   212 ILE      0.839890633773
   G   213 SER      0.862585669684
   G   214 PRO      0.825524934382
   G   215 LEU      0.765336057031
   G   216 THR      0.735129912986
   G   217 GLY      0.771882230113
   G   218 GLY      0.793355258832
   G   219 ASN      0.854598457543
   G   220 VAL      0.779954828778
   G   221 ALA      0.752702900518
   G   222 PHE      0.675181046202
   G   223 SER      0.704579109975
   G   224 THR      0.731689269141
   G   225 LEU      0.792714476082
   G   226 GLU      0.880068003843
   G   227 GLY      0.793017040915
   G   228 ARG      0.740813501313
   G   229 PRO      0.818211313884
   G   230 SER      0.846201231283
   G   231 ALA      0.784450767182
   G   232 TYR      0.743565794867
   G   233 ASN      0.838092976372
   G   234 PHE       0.77315290108
   G   235 ASP      0.806665557564
   G   236 ASN      0.883565716693
   G   237 SER      0.822147668186
   G   238 PRO      0.874086981224
   G   239 VAL      0.844091479033
   G   240 LEU      0.811424783509
   G   241 GLN      0.833989998245
   G   242 GLU      0.857448893008
   G   243 TRP      0.697563423993
   G   244 VAL      0.790601236646
   G   245 THR      0.760192129894
   G   246 ALA      0.778485451483
   G   247 THR      0.770380511813
   G   248 ASP      0.804643034039
   G   249 ILE      0.820308499251
   G   250 SER      0.728821947556
   G   251 VAL      0.816060178164
   G   252 THR      0.804603997865
   G   253 LEU       0.70813684797
   G   254 ASN      0.658973841429
   G   255 ARG      0.674132019654
   G   256 LEU      0.819088989928
   G   257 ASN      0.852345709564
   G   258 THR      0.821176492298
   G   259 PHE      0.795368577263
   G   260 GLY      0.792236752067
   G   261 ASP      0.776145594228
   G   262 GLU      0.771905401496
   G   263 VAL      0.800647060126
   G   264 PHE      0.772903293232
   G   265 ASN      0.813860432195
   G   266 ASP      0.753129495197
   G   267 PRO      0.836368185477
   G   268 LYS      0.767575627791
   G   269 VAL      0.750099371782
   G   270 LEU      0.743043085359
   G   271 LYS      0.709164949764
   G   272 SER      0.774305773814
   G   273 TYR      0.790433542924
   G   274 TYR      0.801839159206
   G   275 TYR      0.804700787053
   G   276 ALA      0.764851661563
   G   277 ILE        0.8870683881
   G   278 SER      0.764327241209
   G   279 ASP      0.682569286014
   G   280 PHE      0.735205869506
   G   281 ALA      0.687867879951
   G   282 VAL      0.716748735744
   G   283 GLY      0.746852580299
   G   284 GLY      0.820702516137
   G   285 ARG      0.807927076135
   G   286 CYS      0.742901872577
   G   287 LYS      0.723137740495
   G   288 CYS      0.672065731903
   G   289 ASN      0.671761019482
   G   290 GLY       0.78027871182
   G   291 HIS      0.689674252127
   G   292 ALA      0.513175724313
   G   293 SER      0.744216344996
   G   294 GLU      0.774821639463
   G   295 CYS      0.700774384283
   G   296 MET      0.846546420459
   G   297 LYS      0.871405199981
   G   298 ASN      0.846143470652
   G   299 GLU      0.862490110577
   G   300 PHE        0.8761817819
   G   301 ASP      0.908420964259
   G   302 LYS       0.87623357669
   G   303 LEU      0.691852387826
   G   304 VAL       0.71407064256
   G   305 CYS      0.569855593339
   G   306 ASN       0.52774125899
   G   307 CYS      0.609789794715
   G   308 LYS      0.692381854008
   G   309 HIS      0.672941973847
   G   310 ASN      0.827640031643
   G   311 THR      0.703578691049
   G   312 TYR      0.755391991865
   G   313 GLY      0.764005276595
   G   314 VAL      0.856317495829
   G   315 ASP      0.774116886768
   G   316 CYS      0.646579690724
   G   317 GLU      0.875074245643
   G   318 LYS      0.855249763486
   G   319 CYS      0.733841416477
   G   320 LEU      0.836615694216
   G   321 PRO      0.874947200447
   G   322 PHE      0.831139973302
   G   323 PHE      0.791709089268
   G   324 ASN      0.736980779215
   G   325 ASP      0.752126884838
   G   326 ARG      0.823176821928
   G   327 PRO      0.691271200184
   G   328 TRP      0.747697027157
   G   329 ARG      0.795623336707
   G   330 ARG      0.755001594681
   G   331 ALA       0.69865254323
   G   332 THR      0.650862978858
   G   333 ALA       0.71217929353
   G   334 GLU      0.748761542939
   G   335 SER      0.742223716265
   G   336 ALA      0.631025967029
   G   337 SER       0.71618858992
   G   338 GLU      0.839288371275
   G   339 CYS      0.820983662255
   G   340 LEU      0.862289501221
   G   341 PRO      0.830779906468
   G   342 CYS      0.530352527293
   G   343 ASP      0.349095915904
   G   344 CYS     -0.208073505421
   G   345 ASN       0.37637899616
   G   346 GLY       0.40935817449
   G   347 ARG      0.365200238673
   G   348 SER      0.476083885176
   G   349 GLN      0.797522401461
   G   350 GLU      0.744398274837
   G   351 CYS      0.544711875911
   G   352 TYR      0.710189582049
   G   353 PHE      0.793991250405
   G   354 ASP        0.7972612822
   G   355 PRO      0.899713724921
   G   356 GLU      0.860385089641
   G   357 LEU      0.880414719408
   G   358 TYR      0.848249940589
   G   359 ARG      0.873370753787
   G   360 SER      0.862598250376
   G   361 THR      0.910495496435
   G   362 GLY      0.884189248841
   G   363 HIS       0.75584746115
   G   364 GLY      0.650890663507
   G   365 GLY      0.381332607289
   G   366 HIS      0.292234693495
   G   367 CYS      0.313486384215
   G   368 THR      0.765866977254
   G   369 ASN      0.889795062357
   G   370 CYS      0.350457089038
   G   371 NAG      0.774467155105
   G   372 NAG       0.64575488708
   G   373  CA      0.800284506777

CC per chain
   A      0.720552735394
   B      0.714144698179
   G       0.73010044182
