# Supplementary material for: Cryo-EM reveals the molecular basis of laminin polymerization and LN-lamininopathies
Source: Nat Commun. 2023 Jan 19;14:317. doi: 10.1038/s41467-023-36077-z (PMC9852560; doi:10.1038/s41467-023-36077-z)
Supplement: Supplementary file 6 — Source Data [file 41467_2023_36077_MOESM6_ESM.zip › Kulczyk_Source_files_12Jan23/Kulczyk_Source_Data_Supplementary_Fig12bcdef_1Jan23.xlsx]

## Sheet: SEC plots-SuppFig12
	SFig 12b,d,e	volume, ml	mAU, raw	mAU	REL au	VAR7	ml	mAU raw	mAU	rel AU		ml	mAU raw	mAU	rel au		volume, ml	mAU raw	mAU	Rel au	SFig 12d,e	Parameters	raw mAU	corrected mAU (x6.5)	REL au	SFig 12d	ml	raw	mAU	REL au	SFig 12d	ml	raw	mAU	REL au	SFig 12b	ml	raw	mAU	REL AU	SFig 12b	ml	raw	mAU	REL AU	SFig 12b	ml	raw	mAU
19m33	19m33b, WT	9	1.839	11.9535	0.000507815	19m33c	9	0.102	0.663	0.000225918	19m33c	9	0.015	0.0975	0.00011707	19m33c	9	0	0	0	B1D218R	0.769518	1.258	8.177	0.000430878	B1D218R	9	0.078	0.507	0.000163613	B1D218R	9	0.007	0.0455	6.1074e-05	b1R208A LNLEa	9	0.432	2.808	0.000187441	b1R208A LNLEa	9	0.046	0.299	0.000114581	b1R208A LNLEa	9	0.036	0.234
and	LmTrimerPrep	9.03333	1.837	11.9405	0.000507263	WT Lm trimer	9.03333	0.102	0.663	0.000225918	WT Lm trimer	9.03333	0.015	0.0975	0.00011707	WT Lm trimer	9.03333	0.001	0.0065	2.33291e-05	w WT a1, c1	21.7824	1.224	7.956	0.000419233	w WT a1, c1	9.03333	0.078	0.507	0.000163613	w WT a1, c1	9.03333	0.009	0.0585	7.85238e-05	w WT a1, c1	9.03333	0.45	2.925	0.000195251	w WT a1, c1	9.03333	0.047	0.3055	0.000117072	w WT a1, c1	9.03333	0.036	0.234
19m19	2.3 AU each	9.06667	1.805	11.7325	0.000498427	0.4 AU each	9.06667	0.102	0.663	0.000225918	0.13 AU each	9.06667	0.015	0.0975	0.00011707	0.04 AU each	9.06667	0.002	0.013	4.66581e-05	2.25 AU	9.06667	1.174	7.631	0.000402107	0.4 AU EA	9.06667	0.077	0.5005	0.000161516	0.13 AU	9.06667	0.007	0.0455	6.1074e-05	AU each	9.06667	0.461	2.9965	0.000200024	0.4 AU each	9.06667	0.046	0.299	0.000114581	0.13 AU each	9.06667	0.037	0.2405
Superdex200i		9.1	1.746	11.349	0.000482135		9.1	0.1	0.65	0.000221488		9.1	0.016	0.104	0.000124875		9.1	0.004	0.026	9.33162e-05		9.1	1.115	7.2475	0.000381899		9.1	0.077	0.5005	0.000161516		9.1	0.007	0.0455	6.1074e-05		9.1	0.466	3.029	0.000202194		9.1	0.045	0.2925	0.00011209		9.1	0.036	0.234
chromatog.		9.13333	1.668	10.842	0.000460596		9.13333	0.097	0.6305	0.000214844		9.13333	0.016	0.104	0.000124875		9.13333	0.005	0.0325	0.000116645		9.13333	1.05	6.825	0.000359636		9.13333	0.075	0.4875	0.00015732		9.13333	0.008	0.052	6.97989e-05		9.13333	0.467	3.0355	0.000202628		9.13333	0.044	0.286	0.000109599		9.13333	0.036	0.234
runs		9.16667	1.581	10.2765	0.000436572		9.16667	0.095	0.6175	0.000210414		9.16667	0.018	0.117	0.000140485		9.16667	0.005	0.0325	0.000116645		9.16667	0.984	6.396	0.00033703		9.16667	0.073	0.4745	0.000153125		9.16667	0.007	0.0455	6.1074e-05		9.16667	0.465	3.0225	0.00020176		9.16667	0.044	0.286	0.000109599		9.16667	0.036	0.234
Flow = 1ml/min		9.2	1.49	9.685	0.000411444		9.2	0.091	0.5915	0.000201554		9.2	0.018	0.117	0.000140485		9.2	0.005	0.0325	0.000116645		9.2	0.922	5.993	0.000315795		9.2	0.07	0.455	0.000146832		9.2	0.006	0.039	5.23492e-05		9.2	0.462	3.003	0.000200458		9.2	0.042	0.273	0.000104617		9.2	0.035	0.2275
Need to mult		9.23333	1.395	9.0675	0.000385211		9.23333	0.088	0.572	0.00019491		9.23333	0.017	0.1105	0.00013268		9.23333	0.004	0.026	9.33162e-05		9.23333	0.864	5.616	0.000295929		9.23333	0.07	0.455	0.000146832		9.23333	0.005	0.0325	4.36243e-05		9.23333	0.459	2.9835	0.000199156		9.23333	0.042	0.273	0.000104617		9.23333	0.034	0.221
mAU by 6.5		9.26667	1.31	8.515	0.000361739		9.26667	0.086	0.559	0.00019048		9.26667	0.017	0.1105	0.00013268		9.26667	0.004	0.026	9.33162e-05		9.26667	0.813	5.2845	0.000278461		9.26667	0.069	0.4485	0.000144735		9.26667	0.004	0.026	3.48994e-05		9.26667	0.457	2.9705	0.000198289		9.26667	0.042	0.273	0.000104617		9.26667	0.033	0.2145
to get actual 1 cm value		9.3	1.232	8.008	0.0003402		9.3	0.083	0.5395	0.000183835		9.3	0.016	0.104	0.000124875		9.3	0.004	0.026	9.33162e-05		9.3	0.771	5.0115	0.000264076		9.3	0.069	0.4485	0.000144735		9.3	0.003	0.0195	2.61746e-05		9.3	0.458	2.977	0.000198723		9.3	0.041	0.2665	0.000102126		9.3	0.031	0.2015
		9.33333	1.161	7.5465	0.000320595		9.33333	0.08	0.52	0.000177191		9.33333	0.014	0.091	0.000109266		9.33333	0.003	0.0195	6.99872e-05		9.33333	0.738	4.797	0.000252773		9.33333	0.069	0.4485	0.000144735		9.33333	0.002	0.013	1.74497e-05		9.33333	0.461	2.9965	0.000200024		9.33333	0.041	0.2665	0.000102126		9.33333	0.03	0.195
Vo=8 ml		9.36667	1.104	7.176	0.000304855		9.36667	0.078	0.507	0.000172761		9.36667	0.014	0.091	0.000109266		9.36667	0.003	0.0195	6.99872e-05		9.36667	0.712	4.628	0.000243867		9.36667	0.07	0.455	0.000146832		9.36667	0.001	0.0065	8.72486e-06		9.36667	0.467	3.0355	0.000202628		9.36667	0.042	0.273	0.000104617		9.36667	0.028	0.182
Vt=21.5 ml		9.4	1.062	6.903	0.000293257		9.4	0.076	0.494	0.000168331		9.4	0.014	0.091	0.000109266		9.4	0.003	0.0195	6.99872e-05		9.4	0.7	4.55	0.000239757		9.4	0.07	0.455	0.000146832		9.4	0	0	0		9.4	0.477	3.1005	0.000206966		9.4	0.042	0.273	0.000104617		9.4	0.026	0.169
		9.43333	1.031	6.7015	0.000284697		9.43333	0.076	0.494	0.000168331		9.43333	0.014	0.091	0.000109266		9.43333	0.003	0.0195	6.99872e-05		9.43333	0.703	4.5695	0.000240785		9.43333	0.071	0.4615	0.00014893		9.43333	0	0	0		9.43333	0.491	3.1915	0.000213041		9.43333	0.042	0.273	0.000104617		9.43333	0.025	0.1625
		9.46667	1.022	6.643	0.000282212		9.46667	0.078	0.507	0.000172761		9.46667	0.014	0.091	0.000109266		9.46667	0.002	0.013	4.66581e-05		9.46667	0.731	4.7515	0.000250375		9.46667	0.074	0.481	0.000155223		9.46667	-0.001	-0.0065	-8.72486e-06		9.46667	0.517	3.3605	0.000224322		9.46667	0.043	0.2795	0.000107108		9.46667	0.023	0.1495
Note:		9.5	1.037	6.7405	0.000286354		9.5	0.085	0.5525	0.000188265		9.5	0.016	0.104	0.000124875		9.5	0.001	0.0065	2.33291e-05		9.5	0.798	5.187	0.000273323		9.5	0.08	0.52	0.000167808		9.5	-0.001	-0.0065	-8.72486e-06		9.5	0.565	3.6725	0.000245149		9.5	0.045	0.2925	0.00011209		9.5	0.022	0.143
actual AU =		9.53333	1.096	7.124	0.000302646		9.53333	0.098	0.637	0.000217059		9.53333	0.018	0.117	0.000140485		9.53333	0.001	0.0065	2.33291e-05		9.53333	0.929	6.0385	0.000318192		9.53333	0.091	0.5915	0.000190882		9.53333	0	0	0		9.53333	0.654	4.251	0.000283765		9.53333	0.051	0.3315	0.000127035		9.53333	0.022	0.143
measured		9.56667	1.219	7.9235	0.000336611		9.56667	0.121	0.7865	0.000268001		9.56667	0.021	0.1365	0.000163899		9.56667	0	0	0		9.56667	1.178	7.657	0.000403477		9.56667	0.11	0.715	0.000230737		9.56667	0	0	0		9.56667	0.797	5.1805	0.000345812		9.56667	0.061	0.3965	0.000151944		9.56667	0.022	0.143
AU x 6.5		9.6	1.437	9.3405	0.000396808		9.6	0.161	1.0465	0.000356596		9.6	0.029	0.1885	0.000226336		9.6	0.001	0.0065	2.33291e-05		9.6	1.588	10.322	0.000543907		9.6	0.144	0.936	0.000302055		9.6	0.003	0.0195	2.61746e-05		9.6	1.065	6.9225	0.000462095		9.6	0.078	0.507	0.000194289		9.6	0.023	0.1495
(determined		9.63333	1.828	11.882	0.000504778		9.63333	0.229	1.4885	0.000507208		9.63333	0.041	0.2665	0.000319993		9.63333	0.002	0.013	4.66581e-05		9.63333	2.233	14.5145	0.000764826		9.63333	0.198	1.287	0.000415326		9.63333	0.005	0.0325	4.36243e-05		9.63333	1.51	9.815	0.000655177		9.63333	0.107	0.6955	0.000266525		9.63333	0.023	0.1495
with BSA)		9.66667	2.444	15.886	0.000674878		9.66667	0.33	2.145	0.000730912		9.66667	0.062	0.403	0.000483891		9.66667	0.004	0.026	9.33162e-05		9.66667	3.254	21.151	0.00111453		9.66667	0.289	1.8785	0.000606208		9.66667	0.01	0.065	8.72486e-05		9.66667	2.147	13.9555	0.000931566		9.66667	0.153	0.9945	0.000381105		9.66667	0.025	0.1625
		9.7	3.378	21.957	0.000932789		9.7	0.486	3.159	0.00107643		9.7	0.091	0.5915	0.000710227		9.7	0.007	0.0455	0.000163303		9.7	4.803	31.2195	0.00164508		9.7	0.418	2.717	0.000876799		9.7	0.017	0.1105	0.000148323		9.7	3.195	20.7675	0.00138628		9.7	0.222	1.443	0.000552976		9.7	0.028	0.182
Binding Eq in		9.73333	4.82	31.33	0.00133098		9.73333	0.723	4.6995	0.00160136		9.73333	0.137	0.8905	0.00106924		9.73333	0.011	0.0715	0.00025662		9.73333	7.043	45.7795	0.0024123		9.73333	0.621	4.0365	0.00130261		9.73333	0.027	0.1755	0.000235571		9.73333	4.677	30.4005	0.00202931		9.73333	0.316	2.054	0.000787119		9.73333	0.035	0.2275
SigmaPlot12.5		9.76667	6.798	44.187	0.00187718		9.76667	1.035	6.7275	0.0022924		9.76667	0.202	1.313	0.00157655		9.76667	0.021	0.1365	0.00048991		9.76667	9.801	63.7065	0.00335694		9.76667	0.913	5.9345	0.00191511		9.76667	0.043	0.2795	0.000375169		9.76667	6.641	43.1665	0.00288148		9.76667	0.456	2.964	0.00113584		9.76667	0.043	0.2795
y=(Bmax*x)/		9.8	9.439	61.3535	0.00260645		9.8	1.457	9.4705	0.00322709		9.8	0.28	1.82	0.00218531		9.8	0.033	0.2145	0.000769859		9.8	13.719	89.1735	0.0046989		9.8	1.269	8.2485	0.00266186		9.8	0.066	0.429	0.000575841		9.8	9.411	61.1715	0.00408336		9.8	0.64	4.16	0.00159417		9.8	0.055	0.3575
Kd+x		9.83333	13.047	84.8055	0.00360275		9.83333	2.016	13.104	0.00446521		9.83333	0.391	2.5415	0.00305164		9.83333	0.049	0.3185	0.00114312		9.83333	18.607	120.945	0.00637309		9.83333	1.774	11.531	0.00372115		9.83333	0.093	0.6045	0.000811412		9.83333	12.792	83.148	0.00555035		9.83333	0.868	5.642	0.00216209		9.83333	0.071	0.4615
Fitted data		9.86667	17.517	113.861	0.00483708		9.86667	2.694	17.511	0.0059669		9.86667	0.529	3.4385	0.00412868		9.86667	0.072	0.468	0.00167969		9.86667	23.867	155.136	0.0081747		9.86667	2.4	15.6	0.00503425		9.86667	0.127	0.8255	0.00110806		9.86667	16.78	109.07	0.00728071		9.86667	1.163	7.5595	0.0028969		9.86667	0.089	0.5785
		9.9	22.742	147.823	0.0062799		9.9	3.425	22.2625	0.00758598		9.9	0.677	4.4005	0.00528378		9.9	0.099	0.6435	0.00230958		9.9	30.372	197.418	0.0104027		9.9	3.071	19.9615	0.00644175		9.9	0.166	1.079	0.00144833		9.9	21.622	140.543	0.00938161		9.9	1.495	9.7175	0.00372387		9.9	0.109	0.7085
		9.93333	28.863	187.609	0.00797013		9.93333	4.309	28.0085	0.00954393		9.93333	0.86	5.59	0.00671204		9.93333	0.13	0.845	0.00303278		9.93333	37.315	242.547	0.0127808		9.93333	3.9	25.35	0.00818066		9.93333	0.21	1.365	0.00183222		9.93333	26.738	173.797	0.0116014		9.93333	1.858	12.077	0.00462806		9.93333	0.132	0.858
		9.96667	35.855	233.057	0.00990088		9.96667	5.215	33.8975	0.0115506		9.96667	1.052	6.838	0.00821054		9.96667	0.168	1.092	0.00391928		9.96667	43.922	285.493	0.0150437		9.96667	4.786	31.109	0.0100391		9.96667	0.254	1.651	0.00221611		9.96667	31.958	207.727	0.0138663		9.96667	2.265	14.7225	0.00564185		9.96667	0.157	1.0205
		10	43.202	280.813	0.0119297		10	6.115	39.7475	0.013544		10	1.242	8.073	0.00969343		10	0.209	1.3585	0.00487577		10	50.915	330.947	0.0174389		10	5.625	36.5625	0.011799		10	0.299	1.9435	0.00260873		10	37.404	243.126	0.0162293		10	2.661	17.2965	0.00662824		10	0.181	1.1765
		10.0333	49.907	324.395	0.0137811		10.0333	7.026	45.669	0.0155618		10.0333	1.437	9.3405	0.0112153		10.0333	0.249	1.6185	0.00580894		10.0333	57.14	371.41	0.019571		10.0333	6.506	42.289	0.013647		10.0333	0.343	2.2295	0.00299263		10.0333	42.301	274.957	0.0183541		10.0333	3.032	19.708	0.00755236		10.0333	0.205	1.3325
		10.0667	56.942	370.123	0.0157238		10.0667	7.815	50.7975	0.0173093		10.0667	1.608	10.452	0.01255		10.0667	0.291	1.8915	0.00678876		10.0667	62.468	406.042	0.0213959		10.0667	7.273	47.2745	0.0152559		10.0667	0.382	2.483	0.0033329		10.0667	46.511	302.322	0.0201808		10.0667	3.38	21.97	0.00841919		10.0667	0.225	1.4625
		10.1	63.307	411.495	0.0174814		10.1	8.462	55.003	0.0187423		10.1	1.757	11.4205	0.0137128		10.1	0.329	2.1385	0.00767526		10.1	67.028	435.682	0.0229578		10.1	7.901	51.3565	0.0165732		10.1	0.411	2.6715	0.00358592		10.1	50.1	325.65	0.021738		10.1	3.655	23.7575	0.00910418		10.1	0.243	1.5795
		10.1333	68.289	443.879	0.0188571		10.1333	8.972	58.318	0.0198719		10.1333	1.863	12.1095	0.0145401		10.1333	0.365	2.3725	0.00851511		10.1333	70.235	456.527	0.0240562		10.1333	8.393	54.5545	0.0176052		10.1333	0.434	2.821	0.00378659		10.1333	52.564	341.666	0.0228071		10.1333	3.849	25.0185	0.00958741		10.1333	0.255	1.6575
		10.1667	72.669	472.349	0.0200666		10.1667	9.271	60.2615	0.0205342		10.1667	1.933	12.5645	0.0150865		10.1667	0.39	2.535	0.00909833		10.1667	72.244	469.586	0.0247443		10.1667	8.673	56.3745	0.0181925		10.1667	0.446	2.899	0.00389129		10.1667	54.001	351.006	0.0234306		10.1667	3.962	25.753	0.00986888		10.1667	0.262	1.703
		10.2	75.723	492.2	0.0209099		10.2	9.372	60.918	0.0207579		10.2	1.958	12.727	0.0152816		10.2	0.406	2.639	0.0094716		10.2	72.908	473.902	0.0249718		10.2	8.75	56.875	0.0183541		10.2	0.449	2.9185	0.00391746		10.2	54.302	352.963	0.0235612		10.2	3.982	25.883	0.0099187		10.2	0.263	1.7095
		10.2333	77.488	503.672	0.0213973		10.2333	9.278	60.307	0.0205497		10.2333	1.942	12.623	0.0151567		10.2333	0.414	2.691	0.00965823		10.2333	72.381	470.476	0.0247912		10.2333	8.627	56.0755	0.018096		10.2333	0.44	2.86	0.00383894		10.2333	53.566	348.179	0.0232419		10.2333	3.912	25.428	0.00974434		10.2333	0.259	1.6835
		10.2667	78.105	507.683	0.0215676		10.2667	9.006	58.539	0.0199472		10.2667	1.888	12.272	0.0147353		10.2667	0.41	2.665	0.00956491		10.2667	70.632	459.108	0.0241922		10.2667	8.327	54.1255	0.0174668		10.2667	0.424	2.756	0.00369934		10.2667	51.814	336.791	0.0224817		10.2667	3.777	24.5505	0.00940807		10.2667	0.251	1.6315
		10.3	77.504	503.776	0.0214017		10.3	8.593	55.8545	0.0190325		10.3	1.797	11.6805	0.014025		10.3	0.398	2.587	0.00928496		10.3	67.965	441.773	0.0232787		10.3	7.856	51.064	0.0164788		10.3	0.4	2.6	0.00348994		10.3	49.458	321.477	0.0214594		10.3	3.564	23.166	0.00887751		10.3	0.24	1.56
		10.3333	75.847	493.005	0.0209441		10.3333	8.039	52.2535	0.0178054		10.3333	1.685	10.9525	0.0131509		10.3333	0.38	2.47	0.00886504		10.3333	64.369	418.399	0.0220471		10.3333	7.299	47.4435	0.0153104		10.3333	0.369	2.3985	0.00321947		10.3333	46.198	300.287	0.0200449		10.3333	3.3	21.45	0.00821992		10.3333	0.224	1.456
		10.3667	73.074	474.981	0.0201784		10.3667	7.408	48.152	0.0164079		10.3667	1.554	10.101	0.0121285		10.3667	0.357	2.3205	0.00832847		10.3667	59.885	389.252	0.0205112		10.3667	6.655	43.2575	0.0139596		10.3667	0.335	2.1775	0.00292283		10.3667	42.428	275.782	0.0184092		10.3667	3.031	19.7015	0.00754987		10.3667	0.209	1.3585
		10.4	69.535	451.977	0.0192012		10.4	6.707	43.5955	0.0148552		10.4	1.407	9.1455	0.0109812		10.4	0.328	2.132	0.00765193		10.4	55.167	358.586	0.0188953		10.4	5.945	38.6425	0.0124703		10.4	0.3	1.95	0.00261746		10.4	38.72	251.68	0.0168003		10.4	2.719	17.6735	0.00677271		10.4	0.192	1.248
		10.4333	65.145	423.442	0.0179889		10.4333	6.055	39.3575	0.0134111		10.4333	1.268	8.242	0.00989635		10.4333	0.297	1.9305	0.00692873		10.4333	49.943	324.63	0.017106		10.4333	5.271	34.2615	0.0110565		10.4333	0.264	1.716	0.00230336		10.4333	34.535	224.477	0.0149845		10.4333	2.406	15.639	0.00599307		10.4333	0.176	1.144
		10.4667	60.499	393.244	0.016706		10.4667	5.346	34.749	0.0118408		10.4667	1.121	7.2865	0.00874906		10.4667	0.269	1.7485	0.00627552		10.4667	44.45	288.925	0.0152246		10.4667	4.594	29.861	0.0096364		10.4667	0.23	1.495	0.00200672		10.4667	30.435	197.827	0.0132055		10.4667	2.131	13.8515	0.00530807		10.4667	0.16	1.04
		10.5	55.459	360.484	0.0153143		10.5	4.673	30.3745	0.0103502		10.5	0.98	6.37	0.0076486		10.5	0.237	1.5405	0.00552899		10.5	39.508	256.802	0.0135319		10.5	3.939	25.6035	0.00826247		10.5	0.198	1.287	0.00172752		10.5	26.804	174.226	0.01163		10.5	1.849	12.0185	0.00460564		10.5	0.144	0.936
		10.5333	50.11	325.715	0.0138372		10.5333	4.103	26.6695	0.00908767		10.5333	0.853	5.5445	0.00665741		10.5333	0.208	1.352	0.00485244		10.5333	34.315	223.047	0.0117532		10.5333	3.394	22.061	0.00711927		10.5333	0.169	1.0985	0.0014745		10.5333	23.173	150.624	0.0100546		10.5333	1.599	10.3935	0.00398292		10.5333	0.13	0.845
		10.5667	45.119	293.274	0.012459		10.5667	3.54	23.01	0.00784069		10.5667	0.74	4.81	0.00577547		10.5667	0.18	1.17	0.00419923		10.5667	29.507	191.796	0.0101065		10.5667	2.86	18.59	0.00599915		10.5667	0.144	0.936	0.00125638		10.5667	20.059	130.383	0.00870344		10.5667	1.385	9.0025	0.00344987		10.5667	0.117	0.7605
		10.6	40.259	261.683	0.011117		10.6	3.049	19.8185	0.00675318		10.6	0.634	4.121	0.00494818		10.6	0.157	1.0205	0.00366266		10.6	25.538	165.997	0.00874703		10.6	2.399	15.5935	0.00503216		10.6	0.12	0.78	0.00104698		10.6	17.226	111.969	0.00747422		10.6	1.185	7.7025	0.0029517		10.6	0.104	0.676
		10.6333	35.594	231.361	0.00982881		10.6333	2.659	17.2835	0.00588938		10.6333	0.545	3.5425	0.00425356		10.6333	0.135	0.8775	0.00314942		10.6333	21.68	140.92	0.00742563		10.6333	2.037	13.2405	0.00427282		10.6333	0.101	0.6565	0.000881211		10.6333	14.927	97.0255	0.00647671		10.6333	1.02	6.63	0.0025407		10.6333	0.094	0.611
		10.6667	31.723	206.2	0.00875988		10.6667	2.292	14.898	0.00507651		10.6667	0.47	3.055	0.00366821		10.6667	0.116	0.754	0.00270617		10.6667	18.352	119.288	0.00628575		10.6667	1.703	11.0695	0.00357222		10.6667	0.084	0.546	0.000732888		10.6667	12.914	83.941	0.00560328		10.6667	0.884	5.746	0.00220194		10.6667	0.086	0.559
		10.7	28.049	182.319	0.00774536		10.7	1.989	12.9285	0.0044054		10.7	0.404	2.626	0.0031531		10.7	0.1	0.65	0.00233291		10.7	15.633	101.614	0.00535447		10.7	1.428	9.282	0.00299538		10.7	0.068	0.442	0.000593291		10.7	11.158	72.527	0.00484137		10.7	0.762	4.953	0.00189805		10.7	0.077	0.5005
		10.7333	24.871	161.661	0.00686779		10.7333	1.743	11.3295	0.00386054		10.7333	0.35	2.275	0.00273164		10.7333	0.085	0.5525	0.00198297		10.7333	13.396	87.074	0.00458827		10.7333	1.211	7.8715	0.0025402		10.7333	0.056	0.364	0.000488592		10.7333	9.765	63.4725	0.00423696		10.7333	0.666	4.329	0.00165893		10.7333	0.071	0.4615
		10.7667	22.425	145.763	0.00619236		10.7667	1.523	9.8995	0.00337327		10.7667	0.306	1.989	0.00238824		10.7667	0.074	0.481	0.00172635		10.7667	11.494	74.711	0.00393682		10.7667	1.038	6.747	0.00217731		10.7667	0.046	0.299	0.000401344		10.7667	8.585	55.8025	0.00372496		10.7667	0.585	3.8025	0.00145717		10.7667	0.066	0.429
		10.8	20.186	131.209	0.00557409		10.8	1.35	8.775	0.00299009		10.8	0.269	1.7485	0.00209946		10.8	0.066	0.429	0.00153972		10.8	9.92	64.48	0.0033977		10.8	0.895	5.8175	0.00187736		10.8	0.037	0.2405	0.00032282		10.8	7.593	49.3545	0.00329454		10.8	0.521	3.3865	0.00129775		10.8	0.06	0.39
		10.8333	18.365	119.372	0.00507125		10.8333	1.207	7.8455	0.00267336		10.8333	0.238	1.547	0.00185752		10.8333	0.058	0.377	0.00135309		10.8333	8.709	56.6085	0.00298292		10.8333	0.778	5.057	0.00163194		10.8333	0.031	0.2015	0.000270471		10.8333	6.834	44.421	0.00296522		10.8333	0.469	3.0485	0.00116822		10.8333	0.056	0.364
		10.8667	16.949	110.169	0.00468024		10.8667	1.095	7.1175	0.0024253		10.8667	0.215	1.3975	0.00167801		10.8667	0.052	0.338	0.00121311		10.8667	7.718	50.167	0.0026435		10.8667	0.689	4.4785	0.00144525		10.8667	0.025	0.1625	0.000218122		10.8667	6.2	40.3	0.00269013		10.8667	0.426	2.769	0.00106112		10.8667	0.052	0.338
		10.9	15.831	102.901	0.00437152		10.9	1.001	6.5065	0.0022171		10.9	0.196	1.274	0.00152972		10.9	0.047	0.3055	0.00109647		10.9	6.906	44.889	0.00236538		10.9	0.617	4.0105	0.00129422		10.9	0.02	0.13	0.000174497		10.9	5.668	36.842	0.0024593		10.9	0.393	2.5545	0.000978917		10.9	0.047	0.3055
		10.9333	14.898	96.837	0.00411388		10.9333	0.922	5.993	0.00204212		10.9333	0.18	1.17	0.00140485		10.9333	0.042	0.273	0.00097982		10.9333	6.303	40.9695	0.00215884		10.9333	0.558	3.627	0.00117046		10.9333	0.016	0.104	0.000139598		10.9333	5.271	34.2615	0.00228704		10.9333	0.366	2.379	0.000911663		10.9333	0.044	0.286
		10.9667	14.18	92.17	0.00391562		10.9667	0.86	5.59	0.0019048		10.9667	0.17	1.105	0.0013268		10.9667	0.036	0.234	0.000839846		10.9667	5.821	37.8365	0.00199375		10.9667	0.513	3.3345	0.00107607		10.9667	0.013	0.0845	0.000113423		10.9667	4.944	32.136	0.00214516		10.9667	0.344	2.236	0.000856864		10.9667	0.041	0.2665
		11	13.631	88.6015	0.00376402		11	0.813	5.2845	0.0018007		11	0.162	1.053	0.00126436		11	0.033	0.2145	0.000769859		11	5.436	35.334	0.00186189		11	0.479	3.1135	0.00100475		11	0.01	0.065	8.72486e-05		11	4.682	30.433	0.00203148		11	0.327	2.1255	0.000814519		11	0.039	0.2535
		11.0333	13.194	85.761	0.00364335		11.0333	0.775	5.0375	0.00171653		11.0333	0.154	1.001	0.00120192		11.0333	0.03	0.195	0.000699872		11.0333	5.145	33.4425	0.00176222		11.0333	0.451	2.9315	0.00094602		11.0333	0.008	0.052	6.97989e-05		11.0333	4.485	29.1525	0.00194601		11.0333	0.314	2.041	0.000782137		11.0333	0.036	0.234
		11.0667	12.847	83.5055	0.00354753		11.0667	0.747	4.8555	0.00165452		11.0667	0.148	0.962	0.00115509		11.0667	0.028	0.182	0.000653214		11.0667	4.938	32.097	0.00169132		11.0667	0.43	2.795	0.00090197		11.0667	0.006	0.039	5.23492e-05		11.0667	4.334	28.171	0.00188049		11.0667	0.304	1.976	0.000757229		11.0667	0.035	0.2275
		11.1	12.597	81.8805	0.00347849		11.1	0.724	4.706	0.00160358		11.1	0.143	0.9295	0.00111607		11.1	0.026	0.169	0.000606555		11.1	4.768	30.992	0.00163309		11.1	0.415	2.6975	0.000870506		11.1	0.005	0.0325	4.36243e-05		11.1	4.211	27.3715	0.00182712		11.1	0.298	1.937	0.000742283		11.1	0.032	0.208
		11.1333	12.405	80.6325	0.00342547		11.1333	0.707	4.5955	0.00156592		11.1333	0.138	0.897	0.00107705		11.1333	0.024	0.156	0.000559897		11.1333	4.648	30.212	0.00159199		11.1333	0.403	2.6195	0.000845335		11.1333	0.003	0.0195	2.61746e-05		11.1333	4.125	26.8125	0.0017898		11.1333	0.292	1.898	0.000727338		11.1333	0.03	0.195
		11.1667	12.26	79.69	0.00338543		11.1667	0.698	4.537	0.00154599		11.1667	0.133	0.8645	0.00103802		11.1667	0.022	0.143	0.000513239		11.1667	4.557	29.6205	0.00156082		11.1667	0.395	2.5675	0.000828554		11.1667	0.002	0.013	1.74497e-05		11.1667	4.054	26.351	0.001759		11.1667	0.289	1.8785	0.000719865		11.1667	0.028	0.182
		11.2	12.164	79.066	0.00335893		11.2	0.689	4.4785	0.00152605		11.2	0.131	0.8515	0.00102242		11.2	0.019	0.1235	0.000443252		11.2	4.488	29.172	0.00153719		11.2	0.387	2.5155	0.000811773		11.2	0.002	0.013	1.74497e-05		11.2	4.001	26.0065	0.001736		11.2	0.287	1.8655	0.000714884		11.2	0.028	0.182
		11.2333	12.099	78.6435	0.00334098		11.2333	0.682	4.433	0.00151055		11.2333	0.129	0.8385	0.00100681		11.2333	0.017	0.1105	0.000396594		11.2333	4.441	28.8665	0.00152109		11.2333	0.382	2.483	0.000801285		11.2333	0.001	0.0065	8.72486e-06		11.2333	3.965	25.7725	0.00172038		11.2333	0.284	1.846	0.000707411		11.2333	0.027	0.1755
		11.2667	12.058	78.377	0.00332966		11.2667	0.678	4.407	0.00150169		11.2667	0.128	0.832	0.000999001		11.2667	0.015	0.0975	0.000349936		11.2667	4.408	28.652	0.00150979		11.2667	0.377	2.4505	0.000790797		11.2667	0	0	0		11.2667	3.939	25.6035	0.0017091		11.2667	0.282	1.833	0.000702429		11.2667	0.027	0.1755
		11.3	12.041	78.2665	0.00332496		11.3	0.675	4.3875	0.00149505		11.3	0.127	0.8255	0.000991196		11.3	0.014	0.091	0.000326607		11.3	4.384	28.496	0.00150157		11.3	0.374	2.431	0.000784505		11.3	0	0	0		11.3	3.92	25.48	0.00170086		11.3	0.28	1.82	0.000697447		11.3	0.028	0.182
		11.3333	12.04	78.26	0.00332468		11.3333	0.67	4.355	0.00148397		11.3333	0.126	0.819	0.000983392		11.3333	0.012	0.078	0.000279949		11.3333	4.37	28.405	0.00149677		11.3333	0.371	2.4115	0.000778212		11.3333	0	0	0		11.3333	3.909	25.4085	0.00169608		11.3333	0.278	1.807	0.000692466		11.3333	0.029	0.1885
		11.3667	12.053	78.3445	0.00332827		11.3667	0.67	4.355	0.00148397		11.3667	0.126	0.819	0.000983392		11.3667	0.014	0.091	0.000326607		11.3667	4.361	28.3465	0.00149369		11.3667	0.37	2.405	0.000776114		11.3667	0	0	0		11.3667	3.904	25.376	0.00169391		11.3667	0.277	1.8005	0.000689975		11.3667	0.029	0.1885
		11.4	12.074	78.481	0.00333407		11.4	0.67	4.355	0.00148397		11.4	0.126	0.819	0.000983392		11.4	0.017	0.1105	0.000396594		11.4	4.357	28.3205	0.00149232		11.4	0.369	2.3985	0.000774017		11.4	0	0	0		11.4	3.902	25.363	0.00169305		11.4	0.275	1.7875	0.000684993		11.4	0.03	0.195
		11.4333	12.109	78.7085	0.00334374		11.4333	0.669	4.3485	0.00148176		11.4333	0.126	0.819	0.000983392		11.4333	0.017	0.1105	0.000396594		11.4333	4.355	28.3075	0.00149163		11.4333	0.369	2.3985	0.000774017		11.4333	0	0	0		11.4333	3.905	25.3825	0.00169435		11.4333	0.275	1.7875	0.000684993		11.4333	0.029	0.1885
		11.4667	12.153	78.9945	0.00335589		11.4667	0.67	4.355	0.00148397		11.4667	0.126	0.819	0.000983392		11.4667	0.016	0.104	0.000373265		11.4667	4.356	28.314	0.00149198		11.4667	0.367	2.3855	0.000769821		11.4667	0	0	0		11.4667	3.912	25.428	0.00169739		11.4667	0.275	1.7875	0.000684993		11.4667	0.028	0.182
		11.5	12.204	79.326	0.00336997		11.5	0.672	4.368	0.0014884		11.5	0.126	0.819	0.000983392		11.5	0.016	0.104	0.000373265		11.5	4.361	28.3465	0.00149369		11.5	0.367	2.3855	0.000769821		11.5	0	0	0		11.5	3.918	25.467	0.00169999		11.5	0.275	1.7875	0.000684993		11.5	0.028	0.182
		11.5333	12.264	79.716	0.00338654		11.5333	0.673	4.3745	0.00149062		11.5333	0.125	0.8125	0.000975587		11.5333	0.016	0.104	0.000373265		11.5333	4.366	28.379	0.0014954		11.5333	0.367	2.3855	0.000769821		11.5333	0	0	0		11.5333	3.928	25.532	0.00170433		11.5333	0.275	1.7875	0.000684993		11.5333	0.027	0.1755
		11.5667	12.334	80.171	0.00340587		11.5667	0.676	4.394	0.00149726		11.5667	0.124	0.806	0.000967782		11.5667	0.012	0.078	0.000279949		11.5667	4.376	28.444	0.00149883		11.5667	0.367	2.3855	0.000769821		11.5667	0	0	0		11.5667	3.941	25.6165	0.00170997		11.5667	0.275	1.7875	0.000684993		11.5667	0.026	0.169
		11.6	12.41	80.665	0.00342686		11.6	0.68	4.42	0.00150612		11.6	0.124	0.806	0.000967782		11.6	0.012	0.078	0.000279949		11.6	4.387	28.5155	0.00150259		11.6	0.367	2.3855	0.000769821		11.6	0	0	0		11.6	3.954	25.701	0.00171561		11.6	0.274	1.781	0.000682502		11.6	0.025	0.1625
		11.6333	12.493	81.2045	0.00344977		11.6333	0.683	4.4395	0.00151277		11.6333	0.122	0.793	0.000952173		11.6333	0.012	0.078	0.000279949		11.6333	4.401	28.6065	0.00150739		11.6333	0.369	2.3985	0.000774017		11.6333	-0.002	-0.013	-1.74497e-05		11.6333	3.972	25.818	0.00172342		11.6333	0.275	1.7875	0.000684993		11.6333	0.025	0.1625
		11.6667	12.589	81.8285	0.00347628		11.6667	0.687	4.4655	0.00152163		11.6667	0.122	0.793	0.000952173		11.6667	0.012	0.078	0.000279949		11.6667	4.417	28.7105	0.00151287		11.6667	0.37	2.405	0.000776114		11.6667	-0.002	-0.013	-1.74497e-05		11.6667	3.991	25.9415	0.00173166		11.6667	0.275	1.7875	0.000684993		11.6667	0.024	0.156
		11.7	12.69	82.485	0.00350417		11.7	0.691	4.4915	0.00153048		11.7	0.123	0.7995	0.000959978		11.7	0.011	0.0715	0.00025662		11.7	4.433	28.8145	0.00151835		11.7	0.371	2.4115	0.000778212		11.7	-0.002	-0.013	-1.74497e-05		11.7	4.012	26.078	0.00174077		11.7	0.276	1.794	0.000687484		11.7	0.023	0.1495
		11.7333	12.798	83.187	0.003534		11.7333	0.695	4.5175	0.00153934		11.7333	0.125	0.8125	0.000975587		11.7333	0.011	0.0715	0.00025662		11.7333	4.454	28.951	0.00152554		11.7333	0.373	2.4245	0.000782407		11.7333	-0.002	-0.013	-1.74497e-05		11.7333	4.033	26.2145	0.00174989		11.7333	0.276	1.794	0.000687484		11.7333	0.022	0.143
		11.7667	12.919	83.9735	0.00356741		11.7667	0.699	4.5435	0.0015482		11.7667	0.127	0.8255	0.000991196		11.7667	0.012	0.078	0.000279949		11.7667	4.477	29.1005	0.00153342		11.7667	0.375	2.4375	0.000786602		11.7667	-0.002	-0.013	-1.74497e-05		11.7667	4.057	26.3705	0.0017603		11.7667	0.278	1.807	0.000692466		11.7667	0.022	0.143
		11.8	13.055	84.8575	0.00360496		11.8	0.704	4.576	0.00155928		11.8	0.127	0.8255	0.000991196		11.8	0.012	0.078	0.000279949		11.8	4.5	29.25	0.0015413		11.8	0.376	2.444	0.0007887		11.8	-0.003	-0.0195	-2.61746e-05		11.8	4.082	26.533	0.00177115		11.8	0.279	1.8135	0.000694956		11.8	0.022	0.143
		11.8333	13.202	85.813	0.00364556		11.8333	0.709	4.6085	0.00157035		11.8333	0.129	0.8385	0.00100681		11.8333	0.012	0.078	0.000279949		11.8333	4.526	29.419	0.0015502		11.8333	0.377	2.4505	0.000790797		11.8333	-0.003	-0.0195	-2.61746e-05		11.8333	4.108	26.702	0.00178243		11.8333	0.28	1.82	0.000697447		11.8333	0.023	0.1495
		11.8667	13.375	86.9375	0.00369333		11.8667	0.715	4.6475	0.00158364		11.8667	0.129	0.8385	0.00100681		11.8667	0.012	0.078	0.000279949		11.8667	4.551	29.5815	0.00155877		11.8667	0.378	2.457	0.000792895		11.8667	-0.003	-0.0195	-2.61746e-05		11.8667	4.137	26.8905	0.00179501		11.8667	0.28	1.82	0.000697447		11.8667	0.021	0.1365
		11.9	13.602	88.413	0.00375601		11.9	0.721	4.6865	0.00159693		11.9	0.13	0.845	0.00101461		11.9	0.012	0.078	0.000279949		11.9	4.578	29.757	0.00156801		11.9	0.379	2.4635	0.000794993		11.9	-0.004	-0.026	-3.48994e-05		11.9	4.167	27.0855	0.00180803		11.9	0.28	1.82	0.000697447		11.9	0.021	0.1365
		11.9333	13.918	90.467	0.00384327		11.9333	0.726	4.719	0.00160801		11.9333	0.131	0.8515	0.00102242		11.9333	0.011	0.0715	0.00025662		11.9333	4.607	29.9455	0.00157795		11.9333	0.381	2.4765	0.000799188		11.9333	-0.004	-0.026	-3.48994e-05		11.9333	4.2	27.3	0.00182235		11.9333	0.281	1.8265	0.000699938		11.9333	0.02	0.13
		11.9667	14.339	93.2035	0.00395952		11.9667	0.732	4.758	0.00162129		11.9667	0.132	0.858	0.00103022		11.9667	0.011	0.0715	0.00025662		11.9667	4.638	30.147	0.00158856		11.9667	0.381	2.4765	0.000799188		11.9667	-0.004	-0.026	-3.48994e-05		11.9667	4.232	27.508	0.00183623		11.9667	0.281	1.8265	0.000699938		11.9667	0.019	0.1235
		12	15.04	97.76	0.00415309		12	0.738	4.797	0.00163458		12	0.133	0.8645	0.00103802		12	0.011	0.0715	0.00025662		12	4.673	30.3745	0.00160055		12	0.382	2.483	0.000801285		12	-0.005	-0.0325	-4.36243e-05		12	4.265	27.7225	0.00185055		12	0.282	1.833	0.000702429		12	0.019	0.1235
		12.0333	16.084	104.546	0.00444138		12.0333	0.745	4.8425	0.00165009		12.0333	0.135	0.8775	0.00105363		12.0333	0.011	0.0715	0.00025662		12.0333	4.715	30.6475	0.00161494		12.0333	0.385	2.5025	0.000807578		12.0333	-0.005	-0.0325	-4.36243e-05		12.0333	4.302	27.963	0.0018666		12.0333	0.285	1.8525	0.000709902		12.0333	0.021	0.1365
		12.0667	17.448	113.412	0.00481803		12.0667	0.755	4.9075	0.00167224		12.0667	0.136	0.884	0.00106144		12.0667	0.011	0.0715	0.00025662		12.0667	4.763	30.9595	0.00163138		12.0667	0.388	2.522	0.000813871		12.0667	-0.004	-0.026	-3.48994e-05		12.0667	4.344	28.236	0.00188483		12.0667	0.289	1.8785	0.000719865		12.0667	0.022	0.143
		12.1	19.406	126.139	0.00535871		12.1	0.768	4.992	0.00170103		12.1	0.138	0.897	0.00107705		12.1	0.011	0.0715	0.00025662		12.1	4.827	31.3755	0.0016533		12.1	0.393	2.5545	0.000824359		12.1	-0.003	-0.0195	-2.61746e-05		12.1	4.392	28.548	0.00190565		12.1	0.294	1.911	0.00073232		12.1	0.024	0.156
		12.1333	21.743	141.329	0.00600404		12.1333	0.785	5.1025	0.00173868		12.1333	0.141	0.9165	0.00110046		12.1333	0.011	0.0715	0.00025662		12.1333	4.907	31.8955	0.0016807		12.1333	0.4	2.6	0.000839042		12.1333	-0.001	-0.0065	-8.72486e-06		12.1333	4.445	28.8925	0.00192865		12.1333	0.303	1.9695	0.000754738		12.1333	0.028	0.182
		12.1667	24.361	158.346	0.00672696		12.1667	0.812	5.278	0.00179849		12.1667	0.145	0.9425	0.00113168		12.1667	0.012	0.078	0.000279949		12.1667	5.017	32.6105	0.00171837		12.1667	0.409	2.6585	0.000857921		12.1667	0	0	0		12.1667	4.517	29.3605	0.00195989		12.1667	0.319	2.0735	0.000794592		12.1667	0.033	0.2145
		12.2	27.279	177.314	0.00753273		12.2	0.851	5.5315	0.00188487		12.2	0.152	0.988	0.00118631		12.2	0.013	0.0845	0.000303278		12.2	5.167	33.5855	0.00176975		12.2	0.422	2.743	0.00088519		12.2	0.005	0.0325	4.36243e-05		12.2	4.61	29.965	0.00200024		12.2	0.342	2.223	0.000851882		12.2	0.044	0.286
		12.2333	30.016	195.104	0.00828852		12.2333	0.909	5.9085	0.00201333		12.2333	0.162	1.053	0.00126436		12.2333	0.015	0.0975	0.000349936		12.2333	5.39	35.035	0.00184613		12.2333	0.443	2.8795	0.000929239		12.2333	0.014	0.091	0.000122148		12.2333	4.724	30.706	0.00204971		12.2333	0.38	2.47	0.000946536		12.2333	0.059	0.3835
		12.2667	32.408	210.652	0.00894904		12.2667	0.999	6.4935	0.00221267		12.2667	0.177	1.1505	0.00138143		12.2667	0.018	0.117	0.000419923		12.2667	5.689	36.9785	0.00194854		12.2667	0.475	3.0875	0.000996363		12.2667	0.03	0.195	0.000261746		12.2667	4.896	31.824	0.00212434		12.2667	0.442	2.873	0.00110097		12.2667	0.084	0.546
		12.3	34.431	223.801	0.00950766		12.3	1.139	7.4035	0.00252275		12.3	0.2	1.3	0.00156094		12.3	0.023	0.1495	0.000536568		12.3	6.119	39.7735	0.00209582		12.3	0.528	3.432	0.00110754		12.3	0.052	0.338	0.000453693		12.3	5.138	33.397	0.00222934		12.3	0.527	3.4255	0.0013127		12.3	0.12	0.78
		12.3333	35.782	232.583	0.00988072		12.3333	1.346	8.749	0.00298123		12.3333	0.235	1.5275	0.0018341		12.3333	0.031	0.2015	0.000723201		12.3333	6.653	43.2445	0.00227872		12.3333	0.612	3.978	0.00128373		12.3333	0.085	0.5525	0.000741613		12.3333	5.446	35.399	0.00236298		12.3333	0.666	4.329	0.00165893		12.3333	0.176	1.144
		12.3667	36.524	237.406	0.0100856		12.3667	1.615	10.4975	0.00357704		12.3667	0.281	1.8265	0.00219312		12.3667	0.044	0.286	0.00102648		12.3667	7.412	48.178	0.00253869		12.3667	0.724	4.706	0.00151867		12.3667	0.135	0.8775	0.00117786		12.3667	5.91	38.415	0.0025643		12.3667	0.863	5.6095	0.00214963		12.3667	0.248	1.612
		12.4	36.637	238.141	0.0101168		12.4	2.018	13.117	0.00446964		12.4	0.351	2.2815	0.00273945		12.4	0.062	0.403	0.0014464		12.4	8.401	54.6065	0.00287743		12.4	0.897	5.8305	0.00188155		12.4	0.201	1.3065	0.0017537		12.4	6.523	42.3995	0.00283028		12.4	1.116	7.254	0.00277983		12.4	0.354	2.301
		12.4333	36.23	235.495	0.0100044		12.4333	2.551	16.5815	0.00565017		12.4333	0.448	2.912	0.0034965		12.4333	0.089	0.5785	0.00207629		12.4333	9.523	61.8995	0.00326173		12.4333	1.141	7.4165	0.00239337		12.4333	0.294	1.911	0.00256511		12.4333	7.302	47.463	0.00316828		12.4333	1.483	9.6395	0.00369398		12.4333	0.499	3.2435
		12.4667	35.399	230.094	0.00977496		12.4667	3.158	20.527	0.0069946		12.4667	0.571	3.7115	0.00445648		12.4667	0.124	0.806	0.0028928		12.4667	11.02	71.63	0.00377447		12.4667	1.439	9.3535	0.00301845		12.4667	0.407	2.6455	0.00355102		12.4667	8.367	54.3855	0.00363037		12.4667	1.942	12.623	0.0048373		12.4667	0.667	4.3355
		12.5	34.161	222.047	0.0094331		12.5	3.947	25.6555	0.00874215		12.5	0.724	4.706	0.0056506		12.5	0.174	1.131	0.00405926		12.5	12.799	83.1935	0.00438379		12.5	1.862	12.103	0.00390574		12.5	0.553	3.5945	0.00482485		12.5	9.645	62.6925	0.00418489		12.5	2.535	16.4775	0.00631439		12.5	0.895	5.8175
		12.5333	32.664	212.316	0.00901973		12.5333	4.824	31.356	0.0106846		12.5333	0.921	5.9865	0.00718812		12.5333	0.234	1.521	0.005459		12.5333	14.772	96.018	0.00505956		12.5333	2.397	15.5805	0.00502796		12.5333	0.737	4.7905	0.00643022		12.5333	11.235	73.0275	0.00487478		12.5333	3.206	20.839	0.00798577		12.5333	1.166	7.579
		12.5667	30.922	200.993	0.0085387		12.5667	5.675	36.8875	0.0125695		12.5667	1.144	7.436	0.00892857		12.5667	0.307	1.9955	0.00716202		12.5667	16.923	109.999	0.0057963		12.5667	2.982	19.383	0.00625506		12.5667	0.936	6.084	0.00816647		12.5667	12.966	84.279	0.00562584		12.5667	3.99	25.935	0.00993862		12.5667	1.45	9.425
		12.6	29.217	189.91	0.00806788		12.6	6.58	42.77	0.0145739		12.6	1.389	9.0285	0.0108407		12.6	0.397	2.5805	0.00926164		12.6	19.353	125.795	0.0066286		12.6	3.72	24.18	0.00780309		12.6	1.179	7.6635	0.0102866		12.6	14.911	96.9215	0.00646976		12.6	4.836	31.434	0.0120459		12.6	1.79	11.635
		12.6333	27.279	177.314	0.00753273		12.6333	7.365	47.8725	0.0163126		12.6333	1.658	10.777	0.0129402		12.6333	0.492	3.198	0.0114779		12.6333	21.842	141.973	0.00748111		12.6333	4.533	29.4645	0.00950845		12.6333	1.446	9.399	0.0126161		12.6333	17.041	110.767	0.00739395		12.6333	5.775	37.5375	0.0143849		12.6333	2.144	13.936
		12.6667	25.334	164.671	0.00699564		12.6667	7.995	51.9675	0.017708		12.6667	1.934	12.571	0.0150943		12.6667	0.596	3.874	0.0139041		12.6667	24.264	157.716	0.00831067		12.6667	5.375	34.9375	0.0112746		12.6667	1.697	11.0305	0.0148061		12.6667	19.063	123.909	0.00827128		12.6667	6.682	43.433	0.0166441		12.6667	2.472	16.068
		12.7	23.602	153.413	0.00651738		12.7	8.463	55.0095	0.0187446		12.7	2.185	14.2025	0.0170533		12.7	0.704	4.576	0.0164237		12.7	26.636	173.134	0.00912311		12.7	6.194	40.261	0.0129926		12.7	1.969	12.7985	0.0171793		12.7	21.02	136.63	0.00912041		12.7	7.567	49.1855	0.0188485		12.7	2.807	18.2455
		12.7333	21.797	141.68	0.00601895		12.7333	8.699	56.5435	0.0192673		12.7333	2.413	15.6845	0.0188327		12.7333	0.802	5.213	0.0187099		12.7333	28.88	187.72	0.0098917		12.7333	6.985	45.4025	0.0146518		12.7333	2.221	14.4365	0.0193779		12.7333	22.815	148.298	0.00989925		12.7333	8.304	53.976	0.0206843		12.7333	3.093	20.1045
		12.7667	20.136	130.884	0.00556029		12.7667	8.72	56.68	0.0193138		12.7667	2.601	16.9065	0.0203		12.7667	0.891	5.7915	0.0207862		12.7667	30.699	199.544	0.0105147		12.7667	7.708	50.102	0.0161683		12.7667	2.419	15.7235	0.0211054		12.7667	24.189	157.228	0.0104954		12.7667	8.905	57.8825	0.0221813		12.7667	3.33	21.645
		12.8	18.712	121.628	0.00516707		12.8	8.552	55.588	0.0189417		12.8	2.726	17.719	0.0212756		12.8	0.967	6.2855	0.0225592		12.8	32.165	209.072	0.0110168		12.8	8.257	53.6705	0.0173199		12.8	2.594	16.861	0.0226323		12.8	25.187	163.716	0.0109284		12.8	9.334	60.671	0.0232499		12.8	3.488	22.672
		12.8333	17.521	113.887	0.00483819		12.8333	8.227	53.4755	0.0182218		12.8333	2.793	18.1545	0.0217985		12.8333	1.017	6.6105	0.0237257		12.8333	33.217	215.91	0.0113772		12.8333	8.652	56.238	0.0181485		12.8333	2.712	17.628	0.0236618		12.8333	25.748	167.362	0.0111719		12.8333	9.534	61.971	0.0237481		12.8333	3.576	23.244
		12.8667	16.539	107.504	0.00456702		12.8667	7.771	50.5115	0.0172119		12.8667	2.795	18.1675	0.0218141		12.8667	1.047	6.8055	0.0244255		12.8667	33.756	219.414	0.0115618		12.8667	8.871	57.6615	0.0186079		12.8667	2.772	18.018	0.0241853		12.8667	25.837	167.94	0.0112105		12.8667	9.532	61.958	0.0237431		12.8667	3.589	23.3285
		12.9	15.82	102.83	0.00436848		12.9	7.277	47.3005	0.0161177		12.9	2.74	17.81	0.0213849		12.9	1.053	6.8445	0.0245655		12.9	33.87	220.155	0.0116008		12.9	8.896	57.824	0.0186603		12.9	2.78	18.07	0.0242551		12.9	25.52	165.88	0.0110729		12.9	9.329	60.6385	0.0232375		12.9	3.531	22.9515
		12.9333	15.423	100.249	0.00425885		12.9333	6.753	43.8945	0.0149571		12.9333	2.647	17.2055	0.020659		12.9333	1.039	6.7535	0.0242389		12.9333	33.591	218.341	0.0115053		12.9333	8.758	56.927	0.0183708		12.9333	2.742	17.823	0.0239236		12.9333	24.863	161.609	0.0107879		12.9333	8.998	58.487	0.022413		12.9333	3.419	22.2235
		12.9667	15.331	99.6515	0.00423345		12.9667	6.232	40.508	0.0138032		12.9667	2.515	16.3475	0.0196288		12.9667	1.005	6.5325	0.0234457		12.9667	33.037	214.74	0.0113155		12.9667	8.478	55.107	0.0177835		12.9667	2.667	17.3355	0.0232692		12.9667	24.033	156.215	0.0104277		12.9667	8.521	55.3865	0.0212248		12.9667	3.263	21.2095
		13	15.589	101.329	0.00430469		13	5.794	37.661	0.012833		13	2.378	15.457	0.0185596		13	0.959	6.2335	0.0223726		13	32.36	210.34	0.0110836		13	8.127	52.8255	0.0170472		13	2.575	16.7375	0.0224665		13	23.171	150.612	0.0100537		13	7.994	51.961	0.0199121		13	3.098	20.137
		13.0333	16.182	105.183	0.00446844		13.0333	5.416	35.204	0.0119958		13.0333	2.241	14.5665	0.0174903		13.0333	0.911	5.9215	0.0212528		13.0333	31.632	205.608	0.0108343		13.0333	7.736	50.284	0.0162271		13.0333	2.477	16.1005	0.0216115		13.0333	22.36	145.34	0.00970183		13.0333	7.519	48.8735	0.018729		13.0333	2.934	19.071
		13.0667	17.144	111.436	0.00473409		13.0667	5.122	33.293	0.0113446		13.0667	2.118	13.767	0.0165303		13.0667	0.861	5.5965	0.0200863		13.0667	31.077	202.001	0.0106442		13.0667	7.354	47.801	0.0154258		13.0667	2.392	15.548	0.0208699		13.0667	21.813	141.784	0.00946449		13.0667	7.059	45.8835	0.0175831		13.0667	2.792	18.148
		13.1	18.521	120.387	0.00511433		13.1	4.944	32.136	0.0109504		13.1	2.026	13.169	0.0158123		13.1	0.82	5.33	0.0191298		13.1	30.746	199.849	0.0105308		13.1	7.059	45.8835	0.014807		13.1	2.338	15.197	0.0203987		13.1	21.602	140.413	0.00937293		13.1	6.713	43.6345	0.0167213		13.1	2.699	17.5435
		13.1333	20.156	131.014	0.00556581		13.1333	4.842	31.473	0.0107245		13.1333	1.968	12.792	0.0153596		13.1333	0.792	5.148	0.0184766		13.1333	30.747	199.856	0.0105312		13.1333	6.877	44.7005	0.0144252		13.1333	2.323	15.0995	0.0202679		13.1333	21.789	141.629	0.00945407		13.1333	6.51	42.315	0.0162157		13.1333	2.661	17.2965
		13.1667	22.121	143.786	0.00610842		13.1667	4.828	31.382	0.0106935		13.1667	1.944	12.636	0.0151723		13.1667	0.778	5.057	0.01815		13.1667	31.106	202.189	0.0106541		13.1667	6.833	44.4145	0.0143329		13.1667	2.359	15.3335	0.0205819		13.1667	22.391	145.541	0.00971528		13.1667	6.452	41.938	0.0160712		13.1667	2.692	17.498
		13.2	24.404	158.626	0.00673884		13.2	4.884	31.746	0.0108175		13.2	1.956	12.714	0.015266		13.2	0.78	5.07	0.0181967		13.2	31.773	206.524	0.0108826		13.2	6.937	45.0905	0.0145511		13.2	2.44	15.86	0.0212887		13.2	23.337	151.69	0.0101257		13.2	6.544	42.536	0.0163003		13.2	2.779	18.0635
		13.2333	26.749	173.868	0.00738638		13.2333	4.986	32.409	0.0110434		13.2333	1.994	12.961	0.0155626		13.2333	0.798	5.187	0.0186166		13.2333	32.733	212.764	0.0112114		13.2333	7.173	46.6245	0.0150461		13.2333	2.567	16.6855	0.0223967		13.2333	24.582	159.783	0.0106659		13.2333	6.784	44.096	0.0168982		13.2333	2.937	19.0905
		13.2667	29.088	189.072	0.00803226		13.2667	5.125	33.3125	0.0113513		13.2667	2.059	13.3835	0.0160699		13.2667	0.827	5.3755	0.0192931		13.2667	33.794	219.661	0.0115748		13.2667	7.539	49.0035	0.0158139		13.2667	2.736	17.784	0.0238712		13.2667	26.05	169.325	0.0113029		13.2667	7.128	46.332	0.017755		13.2667	3.144	20.436
		13.3	31.472	204.568	0.00869057		13.3	5.257	34.1705	0.0116436		13.3	2.133	13.8645	0.0166474		13.3	0.866	5.629	0.020203		13.3	34.837	226.441	0.011932		13.3	7.964	51.766	0.0167053		13.3	2.917	18.9605	0.0254504		13.3	27.47	178.555	0.011919		13.3	7.558	49.127	0.0188261		13.3	3.36	21.84
		13.3333	33.475	217.588	0.00924367		13.3333	5.389	35.0285	0.011936		13.3333	2.204	14.326	0.0172015		13.3333	0.912	5.928	0.0212761		13.3333	35.799	232.694	0.0122615		13.3333	8.403	54.6195	0.0176262		13.3333	3.11	20.215	0.0271343		13.3333	28.819	187.323	0.0125043		13.3333	8.04	52.26	0.0200267		13.3333	3.604	23.426
		13.3667	35.316	229.554	0.00975204		13.3667	5.483	35.6395	0.0121442		13.3667	2.271	14.7615	0.0177245		13.3667	0.956	6.214	0.0223026		13.3667	36.471	237.061	0.0124917		13.3667	8.838	57.447	0.0185386		13.3667	3.293	21.4045	0.028731		13.3667	29.982	194.883	0.0130089		13.3667	8.477	55.1005	0.0211152		13.3667	3.835	24.9275
		13.4	36.749	238.869	0.0101477		13.4	5.526	35.919	0.0122394		13.4	2.317	15.0605	0.0180835		13.4	0.995	6.4675	0.0232124		13.4	36.795	239.168	0.0126027		13.4	9.182	59.683	0.0192602		13.4	3.44	22.36	0.0300135		13.4	30.799	200.194	0.0133634		13.4	8.855	57.5575	0.0220568		13.4	4.021	26.1365
		13.4333	37.649	244.719	0.0103963		13.4333	5.509	35.8085	0.0122018		13.4333	2.336	15.184	0.0182318		13.4333	1.026	6.669	0.0239356		13.4333	36.719	238.674	0.0125766		13.4333	9.402	61.113	0.0197217		13.4333	3.541	23.0165	0.0308947		13.4333	31.181	202.677	0.0135292		13.4333	9.129	59.3385	0.0227393		13.4333	4.152	26.988
		13.4667	38.034	247.221	0.0105026		13.4667	5.425	35.2625	0.0120157		13.4667	2.326	15.119	0.0181537		13.4667	1.041	6.7665	0.0242855		13.4667	36.181	235.176	0.0123924		13.4667	9.482	61.633	0.0198895		13.4667	3.589	23.3285	0.0313135		13.4667	31.173	202.624	0.0135257		13.4667	9.25	60.125	0.0230407		13.4667	4.221	27.4365
		13.5	37.898	246.337	0.010465		13.5	5.268	34.242	0.011668		13.5	2.281	14.8265	0.0178025		13.5	1.04	6.76	0.0242622		13.5	35.236	229.034	0.0120687		13.5	9.394	61.061	0.0197049		13.5	3.574	23.231	0.0311827		13.5	30.729	199.738	0.0133331		13.5	9.215	59.8975	0.0229535		13.5	4.214	27.391
		13.5333	37.249	242.119	0.0102858		13.5333	5.055	32.8575	0.0111962		13.5333	2.2	14.3	0.0171703		13.5333	1.022	6.643	0.0238423		13.5333	33.866	220.129	0.0115995		13.5333	9.149	59.4685	0.019191		13.5333	3.499	22.7435	0.0305283		13.5333	29.914	194.441	0.0129794		13.5333	9.007	58.5455	0.0224354		13.5333	4.136	26.884
		13.5667	36.151	234.982	0.00998261		13.5667	4.785	31.1025	0.0105982		13.5667	2.1	13.65	0.0163899		13.5667	0.988	6.422	0.0230491		13.5667	32.066	208.429	0.0109829		13.5667	8.749	56.8685	0.018352		13.5667	3.359	21.8335	0.0293068		13.5667	28.68	186.42	0.012444		13.5667	8.654	56.251	0.0215561		13.5667	3.985	25.9025
		13.6	34.573	224.725	0.00954687		13.6	4.455	28.9575	0.00986731		13.6	1.964	12.766	0.0153284		13.6	0.941	6.1165	0.0219526		13.6	29.954	194.701	0.0102596		13.6	8.197	53.2805	0.0171941		13.6	3.171	20.6115	0.0276665		13.6	27.19	176.735	0.0117975		13.6	8.178	53.157	0.0203704		13.6	3.764	24.466
		13.6333	32.662	212.303	0.00901917		13.6333	4.095	26.6175	0.00906995		13.6333	1.808	11.752	0.0141109		13.6333	0.877	5.7005	0.0204596		13.6333	27.829	180.888	0.00953172		13.6333	7.539	49.0035	0.0158139		13.6333	2.947	19.1555	0.0257122		13.6333	25.506	165.789	0.0110668		13.6333	7.565	49.1725	0.0188435		13.6333	3.507	22.7955
		13.6667	30.535	198.477	0.00843183		13.6667	3.743	24.3295	0.00829031		13.6667	1.653	10.7445	0.0129012		13.6667	0.814	5.291	0.0189899		13.6667	25.36	164.84	0.00868606		13.6667	6.874	44.681	0.0144189		13.6667	2.689	17.4785	0.0234612		13.6667	23.566	153.179	0.0102251		13.6667	6.93	45.045	0.0172618		13.6667	3.21	20.865
		13.7	28.177	183.15	0.0077807		13.7	3.35	21.775	0.00741986		13.7	1.479	9.6135	0.0115431		13.7	0.74	4.81	0.0172635		13.7	22.855	148.558	0.00782808		13.7	6.107	39.6955	0.0128101		13.7	2.407	15.6455	0.0210007		13.7	21.614	140.491	0.00937814		13.7	6.204	40.326	0.0154534		13.7	2.881	18.7265
		13.7333	25.614	166.491	0.00707296		13.7333	2.982	19.383	0.00660478		13.7333	1.307	8.4955	0.0102007		13.7333	0.658	4.277	0.0153505		13.7333	20.547	133.555	0.00703756		13.7333	5.343	34.7295	0.0112075		13.7333	2.133	13.8645	0.0186101		13.7333	19.683	127.939	0.0085403		13.7333	5.457	35.4705	0.0135928		13.7333	2.563	16.6595
		13.7667	23.159	150.534	0.00639505		13.7667	2.62	17.03	0.00580299		13.7667	1.147	7.4555	0.00895199		13.7667	0.581	3.7765	0.0135542		13.7667	18.122	117.793	0.00620697		13.7667	4.656	30.264	0.00976645		13.7667	1.86	12.09	0.0162282		13.7667	17.685	114.952	0.00767338		13.7667	4.751	30.8815	0.0118342		13.7667	2.244	14.586
		13.8	20.692	134.498	0.00571382		13.8	2.264	14.716	0.0050145		13.8	0.986	6.409	0.00769543		13.8	0.503	3.2695	0.0117345		13.8	15.913	103.434	0.00545037		13.8	3.951	25.6815	0.00828764		13.8	1.59	10.335	0.0138725		13.8	15.849	103.019	0.00687675		13.8	4.094	26.611	0.0101977		13.8	1.929	12.5385
		13.8333	18.242	118.573	0.00503728		13.8333	1.954	12.701	0.00432788		13.8333	0.842	5.473	0.00657155		13.8333	0.43	2.795	0.0100315		13.8333	13.909	90.4085	0.00476398		13.8333	3.332	21.658	0.00698922		13.8333	1.353	8.7945	0.0118047		13.8333	14.169	92.0985	0.00614782		13.8333	3.452	22.438	0.00859853		13.8333	1.646	10.699
		13.8667	15.945	103.642	0.004403		13.8667	1.679	10.9135	0.00371879		13.8667	0.715	4.6475	0.00558036		13.8667	0.368	2.392	0.00858509		13.8667	11.992	77.948	0.00410739		13.8667	2.789	18.1285	0.00585022		13.8667	1.133	7.3645	0.00988527		13.8667	12.545	81.5425	0.00544318		13.8667	2.895	18.8175	0.00721111		13.8667	1.393	9.0545
		13.9	14.022	91.143	0.00387199		13.9	1.421	9.2365	0.00314735		13.9	0.595	3.8675	0.00464379		13.9	0.313	2.0345	0.00730199		13.9	10.349	67.2685	0.00354464		13.9	2.29	14.885	0.00480352		13.9	0.932	6.058	0.00813157		13.9	11.134	72.371	0.00483095		13.9	2.413	15.6845	0.0060105		13.9	1.157	7.5205
		13.9333	12.113	78.7345	0.00334484		13.9333	1.204	7.826	0.00266672		13.9333	0.494	3.211	0.00385552		13.9333	0.263	1.7095	0.00613554		13.9333	8.938	58.097	0.00306136		13.9333	1.878	12.207	0.0039393		13.9333	0.76	4.94	0.00663089		13.9333	9.905	64.3825	0.0042977		13.9333	1.978	12.857	0.00492697		13.9333	0.966	6.279
		13.9667	10.468	68.042	0.0028906		13.9667	1.02	6.63	0.00225918		13.9667	0.405	2.6325	0.0031609		13.9667	0.22	1.43	0.00513239		13.9667	7.653	49.7445	0.00262123		13.9667	1.539	10.0035	0.00322822		13.9667	0.622	4.043	0.00542686		13.9667	8.795	57.1675	0.00381608		13.9667	1.615	10.4975	0.00402278		13.9667	0.789	5.1285
		14	9.077	59.0005	0.00250649		14	0.854	5.551	0.00189151		14	0.333	2.1645	0.00259896		14	0.181	1.1765	0.00422256		14	6.602	42.913	0.00226125		14	1.243	8.0795	0.00260732		14	0.497	3.2305	0.00433626		14	7.817	50.8105	0.00339173		14	1.305	8.4825	0.0032506		14	0.64	4.16
		14.0333	7.797	50.6805	0.00215304		14.0333	0.718	4.667	0.00159029		14.0333	0.272	1.768	0.00212288		14.0333	0.152	0.988	0.00354602		14.0333	5.688	36.972	0.0019482		14.0333	1.009	6.5585	0.00211648		14.0333	0.397	2.5805	0.00346377		14.0333	6.972	45.318	0.0030251		14.0333	1.07	6.955	0.00266525		14.0333	0.521	3.3865
		14.0667	6.743	43.8295	0.00186199		14.0667	0.608	3.952	0.00134665		14.0667	0.22	1.43	0.00171703		14.0667	0.125	0.8125	0.00291613		14.0667	4.967	32.2855	0.00170125		14.0667	0.824	5.356	0.00172843		14.0667	0.317	2.0605	0.00276578		14.0667	6.316	41.054	0.00274046		14.0667	0.859	5.5835	0.00213967		14.0667	0.424	2.756
		14.1	5.866	38.129	0.00161982		14.1	0.512	3.328	0.00113402		14.1	0.179	1.1635	0.00139704		14.1	0.103	0.6695	0.00240289		14.1	4.355	28.3075	0.00149163		14.1	0.668	4.342	0.0014012		14.1	0.248	1.612	0.00216377		14.1	5.704	37.076	0.00247492		14.1	0.689	4.4785	0.00171622		14.1	0.342	2.223
		14.1333	5.087	33.0655	0.00140471		14.1333	0.435	2.8275	0.000963474		14.1333	0.145	0.9425	0.00113168		14.1333	0.086	0.559	0.0020063		14.1333	3.859	25.0835	0.00132175		14.1333	0.549	3.5685	0.00115159		14.1333	0.194	1.261	0.00169262		14.1333	5.19	33.735	0.0022519		14.1333	0.563	3.6595	0.00140237		14.1333	0.278	1.807
		14.1667	4.46	28.99	0.00123157		14.1667	0.374	2.431	0.000828366		14.1667	0.116	0.754	0.000905345		14.1667	0.072	0.468	0.00167969		14.1667	3.427	22.2755	0.00117378		14.1667	0.452	2.938	0.000948118		14.1667	0.152	0.988	0.00132618		14.1667	4.791	31.1415	0.00207878		14.1667	0.453	2.9445	0.00112837		14.1667	0.226	1.469
		14.2	3.947	25.6555	0.00108991		14.2	0.323	2.0995	0.000715407		14.2	0.094	0.611	0.000733641		14.2	0.06	0.39	0.00139974		14.2	3.079	20.0135	0.00105459		14.2	0.382	2.483	0.000801285		14.2	0.116	0.754	0.00101208		14.2	4.42	28.73	0.0019178		14.2	0.367	2.3855	0.000914154		14.2	0.183	1.1895
		14.2333	3.496	22.724	0.000965374		14.2333	0.28	1.82	0.000620167		14.2333	0.075	0.4875	0.000585352		14.2333	0.05	0.325	0.00116645		14.2333	2.783	18.0895	0.000953207		14.2333	0.324	2.106	0.000679624		14.2333	0.09	0.585	0.000785238		14.2333	4.107	26.6955	0.00178199		14.2333	0.305	1.9825	0.000759719		14.2333	0.15	0.975
		14.2667	3.134	20.371	0.000865412		14.2667	0.245	1.5925	0.000542646		14.2667	0.061	0.3965	0.000476086		14.2667	0.041	0.2665	0.000956491		14.2667	2.559	16.6335	0.000876484		14.2667	0.278	1.807	0.000583134		14.2667	0.069	0.4485	0.000602015		14.2667	3.858	25.077	0.00167396		14.2667	0.251	1.6315	0.000625212		14.2667	0.124	0.806
		14.3	2.823	18.3495	0.000779534		14.3	0.22	1.43	0.000487274		14.3	0.049	0.3185	0.00038243		14.3	0.032	0.208	0.00074653		14.3	2.351	15.2815	0.000805242		14.3	0.245	1.5925	0.000513913		14.3	0.053	0.3445	0.000462418		14.3	3.622	23.543	0.00157156		14.3	0.21	1.365	0.000523086		14.3	0.104	0.676
		14.3333	2.575	16.7375	0.000711052		14.3333	0.195	1.2675	0.000431902		14.3333	0.04	0.26	0.000312188		14.3333	0.026	0.169	0.000606555		14.3333	2.179	14.1635	0.00074633		14.3333	0.216	1.404	0.000453083		14.3333	0.041	0.2665	0.000357719		14.3333	3.426	22.269	0.00148651		14.3333	0.178	1.157	0.000443377		14.3333	0.087	0.5655
		14.3667	2.36	15.34	0.000651682		14.3667	0.174	1.131	0.00038539		14.3667	0.032	0.208	0.00024975		14.3667	0.02	0.13	0.000466581		14.3667	2.045	13.2925	0.000700434		14.3667	0.193	1.2545	0.000404838		14.3667	0.029	0.1885	0.000253021		14.3667	3.254	21.151	0.00141188		14.3667	0.151	0.9815	0.000376123		14.3667	0.073	0.4745
		14.4	2.181	14.1765	0.000602254		14.4	0.156	1.014	0.000345522		14.4	0.026	0.169	0.000202922		14.4	0.014	0.091	0.000326607		14.4	1.921	12.4865	0.000657963		14.4	0.178	1.157	0.000373374		14.4	0.021	0.1365	0.000183222		14.4	3.092	20.098	0.00134159		14.4	0.131	0.8515	0.000326306		14.4	0.062	0.403
		14.4333	2.024	13.156	0.0005589		14.4333	0.14	0.91	0.000310084		14.4333	0.021	0.1365	0.000163899		14.4333	0.009	0.0585	0.000209962		14.4333	1.816	11.804	0.000621999		14.4333	0.163	1.0595	0.00034191		14.4333	0.014	0.091	0.000122148		14.4333	2.955	19.2075	0.00128215		14.4333	0.115	0.7475	0.000286452		14.4333	0.053	0.3445
		14.4667	1.884	12.246	0.000520241		14.4667	0.126	0.819	0.000279075		14.4667	0.017	0.1105	0.00013268		14.4667	0.004	0.026	9.33162e-05		14.4667	1.73	11.245	0.000592543		14.4667	0.152	0.988	0.000318836		14.4667	0.009	0.0585	7.85238e-05		14.4667	2.826	18.369	0.00122618		14.4667	0.102	0.663	0.00025407		14.4667	0.045	0.2925
		14.5	1.764	11.466	0.000487105		14.5	0.116	0.754	0.000256926		14.5	0.014	0.091	0.000109266		14.5	0	0	0		14.5	1.655	10.7575	0.000566855		14.5	0.143	0.9295	0.000299958		14.5	0.004	0.026	3.48994e-05		14.5	2.715	17.6475	0.00117802		14.5	0.093	0.6045	0.000231652		14.5	0.039	0.2535
		14.5333	1.669	10.8485	0.000460872		14.5333	0.108	0.702	0.000239207		14.5333	0.011	0.0715	8.58516e-05		14.5333	-0.004	-0.026	-9.33162e-05		14.5333	1.588	10.322	0.000543907		14.5333	0.135	0.8775	0.000283177		14.5333	0.001	0.0065	8.72486e-06		14.5333	2.614	16.991	0.00113419		14.5333	0.085	0.5525	0.000211725		14.5333	0.035	0.2275
		14.5667	1.576	10.244	0.000435191		14.5667	0.101	0.6565	0.000223703		14.5667	0.009	0.0585	7.02423e-05		14.5667	-0.006	-0.039	-0.000139974		14.5667	1.528	9.932	0.000523356		14.5667	0.129	0.8385	0.000270591		14.5667	-0.001	-0.0065	-8.72486e-06		14.5667	2.518	16.367	0.00109254		14.5667	0.078	0.507	0.000194289		14.5667	0.031	0.2015
		14.6	1.495	9.7175	0.000412824		14.6	0.094	0.611	0.000208199		14.6	0.007	0.0455	5.46329e-05		14.6	-0.009	-0.0585	-0.000209962		14.6	1.474	9.581	0.00050486		14.6	0.124	0.806	0.000260103		14.6	-0.003	-0.0195	-2.61746e-05		14.6	2.434	15.821	0.00105609		14.6	0.072	0.468	0.000179344		14.6	0.028	0.182
		14.6333	1.429	9.2885	0.000394599		14.6333	0.089	0.5785	0.000197125		14.6333	0.004	0.026	3.12188e-05		14.6333	-0.011	-0.0715	-0.00025662		14.6333	1.425	9.2625	0.000488077		14.6333	0.12	0.78	0.000251713		14.6333	-0.005	-0.0325	-4.36243e-05		14.6333	2.355	15.3075	0.00102182		14.6333	0.067	0.4355	0.000166889		14.6333	0.026	0.169
		14.6667	1.365	8.8725	0.000376926		14.6667	0.083	0.5395	0.000183835		14.6667	0.002	0.013	1.56094e-05		14.6667	-0.012	-0.078	-0.000279949		14.6667	1.38	8.97	0.000472664		14.6667	0.116	0.754	0.000243322		14.6667	-0.007	-0.0455	-6.1074e-05		14.6667	2.28	14.82	0.000989274		14.6667	0.063	0.4095	0.000156926		14.6667	0.023	0.1495
		14.7	1.307	8.4955	0.000360911		14.7	0.077	0.5005	0.000170546		14.7	0.001	0.0065	7.8047e-06		14.7	-0.014	-0.091	-0.000326607		14.7	1.339	8.7035	0.000458621		14.7	0.112	0.728	0.000234932		14.7	-0.008	-0.052	-6.97989e-05		14.7	2.214	14.391	0.000960637		14.7	0.061	0.3965	0.000151944		14.7	0.02	0.13
		14.7333	1.256	8.164	0.000346828		14.7333	0.073	0.4745	0.000161687		14.7333	0.001	0.0065	7.8047e-06		14.7333	-0.015	-0.0975	-0.000349936		14.7333	1.301	8.4565	0.000445606		14.7333	0.109	0.7085	0.000228639		14.7333	-0.009	-0.0585	-7.85238e-05		14.7333	2.15	13.975	0.000932868		14.7333	0.058	0.377	0.000144471		14.7333	0.018	0.117
		14.7667	1.213	7.8845	0.000334954		14.7667	0.071	0.4615	0.000157257		14.7667	0	0	0		14.7667	-0.015	-0.0975	-0.000349936		14.7667	1.265	8.2225	0.000433276		14.7667	0.106	0.689	0.000222346		14.7667	-0.011	-0.0715	-9.59735e-05		14.7667	2.088	13.572	0.000905966		14.7667	0.056	0.364	0.000139489		14.7667	0.016	0.104
		14.8	1.171	7.6115	0.000323356		14.8	0.068	0.442	0.000150612		14.8	0	0	0		14.8	-0.017	-0.1105	-0.000396594		14.8	1.233	8.0145	0.000422315		14.8	0.104	0.676	0.000218151		14.8	-0.012	-0.078	-0.000104698		14.8	2.036	13.234	0.000883404		14.8	0.055	0.3575	0.000136999		14.8	0.014	0.091
		14.8333	1.133	7.3645	0.000312863		14.8333	0.065	0.4225	0.000143967		14.8333	0	0	0		14.8333	-0.019	-0.1235	-0.000443252		14.8333	1.202	7.813	0.000411698		14.8333	0.101	0.6565	0.000211858		14.8333	-0.012	-0.078	-0.000104698		14.8333	1.983	12.8895	0.000860408		14.8333	0.052	0.338	0.000129526		14.8333	0.012	0.078
		14.8667	1.099	7.1435	0.000303474		14.8667	0.063	0.4095	0.000139538		14.8667	-0.001	-0.0065	-7.8047e-06		14.8667	-0.019	-0.1235	-0.000443252		14.8667	1.174	7.631	0.000402107		14.8667	0.099	0.6435	0.000207663		14.8667	-0.013	-0.0845	-0.000113423		14.8667	1.933	12.5645	0.000838713		14.8667	0.051	0.3315	0.000127035		14.8667	0.011	0.0715
		14.9	1.067	6.9355	0.000294638		14.9	0.061	0.3965	0.000135108		14.9	-0.002	-0.013	-1.56094e-05		14.9	-0.02	-0.13	-0.000466581		14.9	1.148	7.462	0.000393202		14.9	0.096	0.624	0.00020137		14.9	-0.013	-0.0845	-0.000113423		14.9	1.891	12.2915	0.00082049		14.9	0.049	0.3185	0.000122053		14.9	0.011	0.0715
		14.9333	1.036	6.734	0.000286078		14.9333	0.06	0.39	0.000132893		14.9333	-0.001	-0.0065	-7.8047e-06		14.9333	-0.021	-0.1365	-0.00048991		14.9333	1.124	7.306	0.000384982		14.9333	0.093	0.6045	0.000195077		14.9333	-0.014	-0.091	-0.000122148		14.9333	1.851	12.0315	0.000803134		14.9333	0.047	0.3055	0.000117072		14.9333	0.01	0.065
		14.9667	1.009	6.5585	0.000278622		14.9667	0.06	0.39	0.000132893		14.9667	-0.001	-0.0065	-7.8047e-06		14.9667	-0.02	-0.13	-0.000466581		14.9667	1.1	7.15	0.000376761		14.9667	0.089	0.5785	0.000186687		14.9667	-0.014	-0.091	-0.000122148		14.9667	1.813	11.7845	0.000786646		14.9667	0.044	0.286	0.000109599		14.9667	0.01	0.065
		15	0.984	6.396	0.000271718		15	0.059	0.3835	0.000130678		15	-0.001	-0.0065	-7.8047e-06		15	-0.019	-0.1235	-0.000443252		15	1.081	7.0265	0.000370254		15	0.086	0.559	0.000180394		15	-0.015	-0.0975	-0.000130873		15	1.779	11.5635	0.000771894		15	0.044	0.286	0.000109599		15	0.011	0.0715
																											15.0333	0.085	0.5525	0.000178296
																											15.0667	0.084	0.546	0.000176199
																											15.1	0.083	0.5395	0.000174101
[truncated: 44 more columns]
